# Supplementary material for: Integrated Transcriptomic–Metabolomic Analysis Reveals the Effect of Different Light Intensities on Ovarian Development in Chickens
Source: Int J Mol Sci. 2024 Aug 9;25(16):8704. doi: 10.3390/ijms25168704 (PMC11354726; doi:10.3390/ijms25168704)
Supplement: Supplementary file 1 [file ijms-25-08704-s001.zip]

Archive with 2 entries (2 files):
- Supplementary Tables S1-S7.xlsx
- Supplementary Tables S8-S13.xlsx
