# Supplementary material for: Integrated Transcriptomic–Metabolomic Analysis Reveals the Effect of Different Light Intensities on Ovarian Development in Chickens
Source: Int J Mol Sci. 2024 Aug 9;25(16):8704. doi: 10.3390/ijms25168704 (PMC11354726; doi:10.3390/ijms25168704)
Supplement: Supplementary file 1 [file ijms-25-08704-s001.zip › Supplementary Tables S1-S7.xlsx]

## Sheet: Table S1
Table S1 Characteristics of the reads from RNA sequencing libraries in ovary
Sample	ReadSum	BaseSum	GC(%)	Q20(%)	Q30(%)	Total Reads	Mapped Reads
22wk_LL_1	23434127	7010245336	48.48	97.94	94.1	46868254	44,398,401 (94.73%)
22wk_LL_2	24750040	7403834612	48.64	97.61	93.42	49500080	46,572,016 (94.08%)
22wk_LL_3	24774284	7411188602	49.19	97.8	93.86	49548568	46,704,241 (94.26%)
22wk_LL_4	25105764	7510753724	47.9	97.73	93.6	50211528	47,533,314 (94.67%)
22wk_LL_5	24863162	7439247670	48.53	97.72	93.54	49726324	47,103,676 (94.73%)
22wk_LL_6	25711909	7690842806	48.28	97.83	93.85	51423818	48,631,939 (94.57%)
22wk_NL_1	25013543	7483769520	48.73	97.76	93.64	50027086	47,292,551 (94.53%)
22wk_NL_2	26477707	7922920166	48.83	97.97	94.13	52955414	50,301,672 (94.99%)
22wk_NL_3	22891583	6847165778	48.61	98.07	94.39	45783166	43,337,220 (94.66%)
22wk_NL_4	23820019	7125004310	48.55	97.79	93.88	47640038	44,807,086 (94.05%)
22wk_NL_5	26199920	7837716980	48.46	97.7	93.55	52399840	49,397,577 (94.27%)
22wk_NL_6	25960519	7766008612	48.53	97.75	93.67	51921038	49,059,009 (94.49%)
32wk_LL_1	21823842	6530310724	47.37	99.12	96.02	43647684	41,593,593 (95.29%)
32wk_LL_2	23357720	6990134404	47.79	99.15	96.11	46715440	44,562,226 (95.39%)
32wk_LL_3	21802574	6522449756	47.63	99.2	96.31	43605148	41,414,283 (94.98%)
32wk_LL_4	20930475	6263254958	47.18	99.19	96.28	41860950	40,014,585 (95.59%)
32wk_LL_5	24557588	7334993048	47.88	99.39	97.33	49115176	46,563,518 (94.80%)
32wk_LL_6	25005649	7480144942	47.73	99.18	96.27	50011298	47,491,608 (94.96%)
32wk_NL_1	25474312	7621191828	47.86	99.29	96.8	50948624	48,493,492 (95.18%)
32wk_NL_2	24997256	7472671330	47.34	99.11	95.9	49994512	47,734,676 (95.48%)
32wk_NL_3	22755078	6809074078	47.76	99.21	96.65	45510156	43,364,315 (95.28%)
32wk_NL_4	26603777	7953409916	47.39	99.33	96.96	53207554	50,444,464 (94.81%)
32wk_NL_5	22451323	6718551234	47.74	99.18	96.2	44902646	42,599,217 (94.87%)
32wk_NL_6	24913938	7453086110	47.83	99.35	97.07	49827876	47,471,213 (95.27%)

## Sheet: Table S2
Table S2 NL group vs LL group Different expression mRNAs on 22wk
#ID	22_NL1_FPKM	22_NL2_FPKM	22_NL3_FPKM	22_NL4_FPKM	22_NL5_FPKM	22_NL6_FPKM	22_LL1_FPKM	22_LL2_FPKM	22_LL3_FPKM	22_LL4_FPKM	22_LL5_FPKM	22_LL6_FPKM	Pvalue	log2FC	regulated
NewGene_12756	27.1725	46.8008	8.73387	46.3096	34.5775	3.15491	2.40204	3.56092	3.76423	2.06149	5.15335	34.5284	0.0302715	-1.46455	down
NewGene_18167	3.53198	0.265613	5.0415	3.73102	3.63562	2.07756	1.69369	0.24141	2.93974	0.965651	0.725303	0.103468	0.03898	-1.38755	down
NewGene_2985	1.44566	2.42648	0.619608	1.49375	1.42482	1.41837	1.04967	0.223141	0.871304	1.28267	1.13169	0.729484	0.00250303	-1.1389	down
ENSGALG00000027513	1.07481	7.46789	1.87451	0.826549	0.750516	2.7064	0.889514	0.13028	0.310807	1.10044	1.10535	0.870349	0.00629606	-1.71053	down
NewGene_15034	0.59813	1.34872	1.65136	1.52459	0.552332	1.26036	0.174631	0.7607	0.034575	0.315883	0.758751	0.871094	0.0363923	-1.2241	down
ENSGALG00000004917	0.27074	0.426996	0.584142	0.471674	0.378948	0.697404	0.592896	0.573025	0.221205	1.46878	22.6883	0.51052	0.0012395	3.20963	up
NewGene_4409	6.4481	4.42109	8.7861	2.90794	1.64253	2.08209	19.4239	3.3458	11.9813	23.9652	5.83933	2.36072	0.0278661	1.35752	up
NewGene_5653	2.71488	0.951048	1.18663	1.42778	3.3615	3.5689	1.66901	2.21286	2.02691	3.9833	24.2236	2.31621	0.0155359	1.47918	up
ENSGALG00000040070	2.84303	3.63157	1.66612	1.24094	2.67079	1.86537	4.64297	4.45986	10.1686	5.72698	1.9801	2.57051	0.00295277	1.11829	up
ENSGALG00000011086	86.323	14.7733	32.8706	19.9584	223.651	92.5061	36.0175	14.8828	51.9025	22.6834	20.482	35.6878	0.0407446	-1.33401	down
ENSGALG00000019866	2.59081	1.27296	2.98998	2.00201	0.643304	3.3077	1.61762	0.413252	0.469315	1.30173	1.26455	0.937696	0.0263043	-1.07358	down
ENSGALG00000041028	0.569519	0.617656	0.525342	1.13509	1.18077	1.14778	1.60391	1.29981	1.2163	1.72795	4.13301	1.57438	0.00317981	1.16679	up
NewGene_3520	1.16791	1.05833	1.7521	1.95278	0.632997	1.49514	0.30283	0.474999	0.229647	1.07533	1.09735	0.691051	0.0265036	-1.02973	down
ENSGALG00000020615	0.762455	0.414551	0.832323	0.294766	0.442214	1.35187	0.461964	0.240941	0.431418	0.562365	8.26267	1.48164	0.0356318	1.49829	up
ENSGALG00000017418	2.31489	3.74354	3.08682	2.79846	3.30873	3.8046	2.49882	1.9099	3.09819	3.73207	25.3252	4.82095	0.0297171	1.12763	up
ENSGALG00000046353	0.826286	0.380128	6.46813	2.07004	1.12991	3.22339	4.37703	3.8296	7.36154	6.12717	5.83115	4.57677	0.0241313	1.21003	up
NewGene_12099	1.90024	1.39553	2.08618	1.20476	0.468527	2.97459	1.71811	0.918319	0.827788	0.636223	1.90612	0.857602	0.00276915	-1.33493	down
ENSGALG00000046192	7.00081	2.8313	2.91424	8.674	5.58554	20.9746	5.28648	2.93542	2.29826	2.59314	4.62721	2.35961	0.00478127	-1.23425	down
ENSGALG00000001416	0.906017	0.2818	1.53425	0.62605	0.854951	1.71693	0.389646	0.334333	0.971408	0.258086	0.582845	0.256789	0.0394515	-1.03242	down
NewGene_16670	26.3097	50.7521	10.427	61.7482	32.8516	23.0006	16.5231	14.5533	22.152	10.538	17.5547	25.8174	0.00194626	-1.07343	down
ENSGALG00000047320	9.8314	1.21546	4.19806	2.78406	7.05153	19.6321	2.66094	2.56273	5.24084	4.7401	3.26525	3.00377	0.0302403	-1.0325	down
NewGene_8690	3.29821	1.53314	3.52068	21.484	1.72207	2.53519	1.21826	5.51159	1.81993	1.91466	2.2916	1.46963	0.0296982	-1.31692	down
ENSGALG00000034899	0.745285	1.06953	1.0878	0.281683	0.442405	0.708053	0.825678	0.730344	0.456679	0.886091	12.1764	0.935217	0.00475271	2.11102	up
ENSGALG00000002564	3.26683	0.97024	2.30448	1.20308	2.42433	4.64857	1.19596	2.11709	2.07744	5.80875	110.455	2.91327	0.00294416	3.08627	up
ENSGALG00000031360	121.376	49.2299	58.4512	31.0058	66.4025	73.1451	68.2926	139.217	81.5672	83.3702	422.905	66.17	0.0303127	1.12495	up
ENSGALG00000049577	8.12209	39.6072	56.5148	32.3189	11.3451	19.486	8.41067	27.5201	9.74806	8.77161	8.74999	13.6857	0.0103095	-1.10327	down
ENSGALG00000039742	8.36548	1.62789	2.25456	4.89132	3.36674	2.22226	4.43993	6.75644	7.91734	8.36861	159.876	4.0468	0.000957592	3.08648	up
NewGene_8617	0.089067	0.277723	0.374375	0.47366	0.192208	1.17476	0.655337	4.84593	0.237583	0.311549	0.802348	1.41486	0.0278109	1.48236	up
ENSGALG00000028658	1.70457	1.93493	1.61932	0.129789	0.269045	2.14803	0.17678	0.632307	1.03785	0.230988	0.232529	0.562449	0.036405	-1.3909	down
ENSGALG00000031496	1.2591	0.335793	2.40084	0.907618	1.36861	2.14178	1.3616	4.51555	0.59675	1.2741	3.04721	14.8101	0.013514	1.60864	up
NewGene_9772	2.43005	2.33513	0.915176	0.669005	0.794545	2.21467	0.960307	0.531897	0.544151	0.250993	0.165838	0.736167	0.00377561	-1.51933	down
ENSGALG00000045305	1.05167	0.139184	0.585626	0.421097	1.2246	0.613593	0.311692	0.308147	0.521004	0.667051	12.8686	0.414691	0.0499848	1.91301	up
ENSGALG00000042963	1.11215	0.884772	1.37851	8.07172	0.681467	0.671361	0.634616	1.14704	0.869571	0.646814	0.584661	0.617574	0.0132519	-1.48013	down
NewGene_16707	3.23208	9.16256	2.29746	7.94293	6.00054	3.92618	1.15197	0.738853	1.95448	1.27034	1.29349	2.87574	3.05857e-06	-2.02015	down
NewGene_7742	19.0703	45.1018	28.2356	33.3321	17.5967	19.553	13.7914	5.01877	3.25939	20.0534	29.1477	3.12256	0.0457933	-1.05504	down
ENSGALG00000002479	3.2782	1.40095	1.79916	1.66144	2.01232	2.27776	2.01907	2.66122	2.21566	2.95891	37.62	3.66512	0.00590338	2.05503	up
ENSGALG00000011970	1.99644	0.892194	1.39389	1.20671	2.35607	0.194167	0.266066	0.272674	0.442821	0.388404	1.15487	0.901902	0.0269934	-1.20058	down
ENSGALG00000005554	17.9345	3.8888	8.2905	5.49336	69.8778	22.4894	9.0715	3.00394	10.1732	9.10111	4.53358	7.27115	0.0186009	-1.54176	down
ENSGALG00000047314	0.990605	6.13166	4.93993	4.74953	1.92904	8.70044	1.17997	5.89262	0.499126	2.36639	1.00045	1.23731	0.0224112	-1.16654	down
NewGene_15192	0.165864	0.258259	0.581123	0.231358	0.324432	0.548492	0.254871	1.31586	2.29208	1.76021	0.714254	1.82263	0.0001495	2.07422	up
ENSGALG00000053886	2.66245	1.14226	0.698589	0.947409	0.458877	7.7245	0.823744	0.385191	1.13989	1.16005	0.856283	0.782735	0.0175375	-1.37351	down
NewGene_7591	3.16236	2.32119	2.23243	1.95546	2.0578	4.83638	5.40775	11.3707	2.36402	3.1187	7.46915	4.63965	0.00549437	1.1644	up
ENSGALG00000029264	3.61401	0.194745	0.867778	0.507563	3.43067	1.56957	0.802688	0.309409	0.387456	0.333808	0.280198	1.13206	0.0154926	-1.60723	down
ENSGALG00000012061	0.94044	0.409832	1.31065	0.816464	2.71476	1.81373	0.619603	0.53721	0.444141	0.544467	0.682017	0.922419	0.00965092	-1.06889	down
NewGene_8397	0.70332	0.372404	0.569887	0.127471	0.459658	0.339267	1.11774	2.84643	0.845705	2.28878	2.14169	0.073302	0.00130377	1.96269	up
NewGene_288	5.0764	5.12615	7.12147	4.22553	4.81468	2.75536	2.974	1.52201	1.1677	2.50095	1.66467	0.119486	0.000908549	-1.5162	down
ENSGALG00000042570	2.20666	0.413087	0.78986	0.722994	1.25396	0.933907	1.02842	3.33535	1.10474	1.69656	6.06975	1.02083	0.0321775	1.17923	up
NewGene_18933	0.619977	0.895161	0.876358	0.874817	0.802821	0.927206	0.707638	7.33148	0.910497	0.97816	2.1902	7.54116	0.0143617	1.14171	up
ENSGALG00000010820	64.919	100.608	78.789	72.8863	74.723	71.3012	46.0312	53.0318	40.4468	86.3501	1610.2	99.8008	0.0182518	2.08359	up
ENSGALG00000028602	0.337382	0.279417	0.23427	0.590247	0.419607	0.310707	0.440633	0.472113	0.350035	1.72702	40.5748	0.74808	6.94897e-05	4.34545	up
NewGene_16206	2.67139	2.19165	1.58541	0.746049	0.432227	0.912392	0.782041	0.361267	0.051557	1.28159	0.511587	0.678051	0.00683721	-1.42825	down
ENSGALG00000010983	4.87131	5.32666	3.55492	1.47879	3.47826	1.02065	5.23093	1.08484	2.86293	6.37442	36.3241	2.05258	0.0352851	1.4637	up
ENSGALG00000001693	2.7844	3.10944	3.02293	5.19555	3.85855	2.9949	2.96931	2.37188	3.6268	3.27726	43.1046	3.26931	0.0408173	1.50163	up
ENSGALG00000007361	4.75716	5.16868	4.38821	3.35744	2.18161	2.0654	3.29014	1.41041	2.62428	6.61649	69.4164	5.50053	0.0168979	2.03252	up
ENSGALG00000049208	1.72314	1.7956	2.32168	6.23106	4.18987	10.6003	2.31569	2.36149	0.147785	2.38107	2.08806	2.25098	0.0306753	-1.20607	down
NewGene_14912	2.12612	1.34572	1.03391	1.40979	2.63343	1.56421	0.395629	2.8938	0.455059	0.353788	1.80526	1.43558	0.0278957	-1.02689	down
NewGene_4741	2.31811	5.90405	4.96364	2.20693	2.55286	8.52354	7.8616	14.1888	9.19773	2.31363	10.5708	4.69769	0.000705945	1.50842	up
NewGene_11263	0.624336	0.427745	0.358703	0.125479	0.440616	0.802804	0.215574	0.137334	0.158851	0.105402	0.234889	0.178076	0.0123738	-1.07415	down
NewGene_8731	10.6807	15.1132	5.4059	11.7981	2.56822	14.4364	1.77288	3.14533	2.16526	0.683112	0.387924	1.47212	6.21386e-08	-2.57818	down
ENSGALG00000028016	1.19091	0.298525	0.535136	1.06801	0.624486	0.666994	0.288458	0.378646	0.211717	0.37979	0.374019	0.155065	0.0014935	-1.26891	down
NewGene_13890	8.76141	10.3809	16.8487	8.60852	1.83088	17.129	2.80162	4.02259	3.83793	2.2881	6.978	1.60977	0.00662421	-1.11796	down
NewGene_4244	0.612085	0.25881	0.372518	0.325653	2.42937	1.98916	1.19737	2.91076	1.20696	1.60589	2.98878	3.0154	0.0460264	1.12115	up
ENSGALG00000004418	0.537898	0.579795	0.656165	0.278692	0.946347	0.680615	0.405225	0.489403	0.093431	0.415097	0.271323	0.112111	0.0403723	-1.02562	down
ENSGALG00000035569	3.60761	1.36515	2.14655	0.745509	0.886904	3.69256	0.98656	36.5511	1.80388	0.829126	20.2908	0.977184	0.0154963	2.30306	up
NewGene_20299	6.80014	1.2787	1.88409	4.10042	2.86654	1.97461	5.95191	6.39772	5.23252	2.98184	13.7881	4.90123	0.0106306	1.06976	up
ENSGALG00000050036	1.09945	0.528304	2.68566	0.453688	2.55896	4.67353	0.164944	0.99021	0.871603	0.501908	0.464236	1.35116	0.0192439	-1.42805	down
ENSGALG00000046616	29.9059	23.6562	36.6738	21.4546	22.0889	36.3312	21.3026	16.6681	19.8842	34.8463	752.861	32.3898	0.00994437	2.38699	up
ENSGALG00000028982	11.8795	1.07049	2.70584	16.4364	4.03485	4.28188	1.73677	3.11718	2.34152	2.06866	6.34209	3.44693	0.0437365	-1.06444	down
ENSGALG00000000560	2.48495	0.93023	0.81211	0.705906	1.08395	5.24052	0.481462	0.608852	0.573039	1.26236	0.312365	0.375547	0.00234744	-1.61855	down
ENSGALG00000010293	4.99665	2.46914	2.87644	1.5855	4.5935	12.2298	2.64735	2.19498	0.774475	2.28679	4.00844	1.27408	0.0279047	-1.10354	down
ENSGALG00000004955	2.15913	0.56793	0.932823	0.531014	1.99379	1.96023	0.790477	1.82195	2.73271	4.28096	12.3558	1.3471	0.0248313	1.28489	up
ENSGALG00000012200	2.05477	2.68136	1.45009	2.2898	0.641964	0.656711	1.77613	1.58128	0.250414	1.29551	36.8498	1.75383	0.0271955	2.16689	up
NewGene_20747	0.56978	0.551751	1.57504	1.67812	1.53608	0.7349	1.18746	2.65787	0.493796	3.01782	4.7555	3.99822	0.0217325	1.31962	up
ENSGALG00000045085	19.9103	1.41164	3.90616	41.0947	9.47543	3.61222	3.11156	4.30334	3.10626	4.77145	4.81995	2.21584	0.00892172	-1.81596	down
ENSGALG00000010625	0.875994	0.599541	6.34202	0.285959	0.739814	3.14513	0.444883	0.183387	0.678767	0.464805	0.904643	0.816155	0.00827187	-1.74714	down
ENSGALG00000038799	2.64189	3.75147	2.59683	2.99534	2.98632	1.2062	1.56742	1.52155	1.18806	0.951089	0.933875	1.25603	0.000376756	-1.09578	down
ENSGALG00000011742	1.36919	0.951737	1.12842	0.591224	0.14218	0.639446	3.17497	4.8684	0.496753	1.34525	0.982873	0.468592	0.0382142	1.23262	up
ENSGALG00000015096	0.332766	0.511919	0.724161	0.24693	0.586295	0.649266	0.476613	0.463841	0.497161	0.790164	4.13059	0.563471	0.0444831	1.19508	up
NewGene_16632	2.06732	3.7875	1.09823	5.70477	2.54123	1.8837	1.37447	0.494457	1.95211	0.696849	1.23837	1.35366	0.00365017	-1.23505	down
NewGene_1843	1.58883	9.82666	0.658932	2.5877	2.9353	2.41083	1.29864	1.27786	0.675667	0.574186	0.448566	0.598093	0.000247882	-1.95506	down
ENSGALG00000007356	2.1431	15.3528	12.8157	2.41764	6.02258	1.84928	2.52122	2.4565	4.91798	2.4835	1.87864	3.29753	0.0207027	-1.17136	down
NewGene_13511	1.22335	4.37146	1.41264	0.629719	0.504532	2.58106	0.360306	0.693788	0.361335	0.901057	1.43529	1.07429	0.0445272	-1.1222	down
NewGene_11954	1.51304	4.89353	8.18754	4.63732	3.28799	2.81506	4.72243	16.7847	5.02295	7.41902	9.82344	3.98694	0.00828523	1.0417	up
NewGene_11206	0.511517	0.651073	0.255955	1.07321	1.24354	0.315551	0.889873	1.03194	2.69111	2.66145	1.71549	0.20841	0.0435327	1.01846	up
ENSGALG00000002728	0.394395	0.219421	0.177501	0.074214	0.35972	0.35195	0.581511	0.373654	0.439266	1.04091	1.84086	0.113649	0.014626	1.46413	up
NewGene_15086	1.03804	1.02679	1.47901	1.04794	0.475975	1.6811	1.01517	0.689975	0.728742	1.77619	8.47775	1.35013	0.0474369	1.15082	up
NewGene_7264	2.00769	4.80542	6.41802	1.23332	2.53871	2.42287	0.462276	0.820908	0.978257	1.16808	2.32367	0.889857	0.00054544	-1.49467	down
NewGene_20928	1.51284	0.57609	1.18654	2.36197	0.602552	2.62791	0.12717	0.305412	0.432293	0.791125	0.570631	2.04102	0.0125802	-1.33407	down
ENSGALG00000004804	3.83266	2.08971	5.11356	0.96377	1.20162	2.42003	15.0664	1.76255	4.13612	17.3061	4.78761	1.33112	0.0084696	1.49638	up
NewGene_19288	0.794365	1.3655	2.37615	2.56011	1.01199	0.742148	0.433815	1.13253	0.155577	1.08228	0.33849	0.928752	0.0352171	-1.10019	down
ENSGALG00000031786	1.59444	0.555034	0.804835	0.448178	0.895445	0.642792	3.21751	0.478875	2.15039	1.42279	1.70524	1.15492	0.0150014	1.0541	up
ENSGALG00000006221	0.470136	0.71066	0.626734	0.60078	0.550408	1.06665	0.791813	0.813785	0.495497	1.05275	4.92962	0.727793	0.0186613	1.14431	up
ENSGALG00000033535	2.16391	0.334814	1.213	0.968172	1.94251	0.8896	8.48509	0.770262	14.9582	0.791585	2.20306	1.29373	0.0107641	1.98844	up
NewGene_16189	1.30142	2.24388	1.38604	2.29676	0.766981	1.23482	2.53829	0.684574	2.00308	5.06177	4.71342	2.79476	0.00635748	1.21452	up
ENSGALG00000052387	4.54059	0.416409	0.123353	0.169612	2.28769	0.587219	0.314135	0.025737	0.234654	1.24546	0.442962	0.043004	0.0385297	-1.8072	down
NewGene_9056	3.00477	0.256198	0.960453	3.69422	2.31847	1.93384	0.698966	0.261825	0.42604	0.375927	0.314187	0.374639	0.000276414	-1.84893	down
ENSGALG00000014528	0.50761	0.582802	0.810065	0.617842	0.925978	0.766901	1.5021	0.532079	0.95115	1.05168	4.03321	0.90268	0.00722168	1.22046	up
ENSGALG00000029819	6.71302	7.29472	6.13103	5.52996	5.64442	9.69183	7.15646	7.78023	6.06853	6.93931	43.406	10.3324	0.0181346	1.01362	up
ENSGALG00000013094	0.320132	0.138082	0.824807	0.511211	0.216225	0.180213	0.471002	1.17509	0.522819	0.966746	17.5236	0.358553	0.000681411	3.26626	up
ENSGALG00000013575	7.43393	0.636165	1.698	17.5696	1.661	1.46123	1.23456	1.05408	2.54302	1.44817	2.63701	1.08654	0.014382	-1.577	down
ENSGALG00000028326	1.42412	2.98517	2.09317	1.38252	2.32287	2.26587	1.42389	2.46685	1.71088	8.18539	73.7345	3.64958	0.00137719	2.88192	up
NewGene_2186	0.441642	1.89529	1.19264	3.31703	0.382502	0.451788	0.39686	1.29087	0.391726	0.399847	0.495943	1.03369	0.0336831	-1.15136	down
NewGene_4752	4.28223	7.36397	2.91306	0.483483	5.63962	5.39866	3.44534	1.02173	1.32759	0.59888	2.21747	1.59327	0.0216961	-1.08367	down
NewGene_1981	7.27452	20.0496	13.1764	19.9076	4.94929	16.6968	5.98524	5.58376	12.1715	4.07191	4.13542	6.31075	0.00592399	-1.07418	down
ENSGALG00000053682	1.39053	5.58591	6.08969	7.18741	1.73195	11.5171	2.57951	3.79698	0.545423	1.7006	0.762793	1.6165	0.00323877	-1.4171	down
ENSGALG00000014616	5.04458	2.45933	5.0088	0.735612	2.33261	2.21834	6.51699	4.3627	8.18328	6.1489	9.85702	2.56689	0.0208311	1.09214	up
NewGene_18653	0.199134	1.20735	2.0024	1.51904	1.09485	0.54719	7.61055	0.799704	20.0048	0.895288	1.66086	9.70142	0.00118015	2.27062	up
NewGene_1006	1.63457	2.20437	0.714857	0.232398	0.942707	2.02933	0.398244	0.682545	0.715687	0.240096	0.65991	0.337982	0.00274104	-1.58786	down
ENSGALG00000023395	0.237495	0.395547	2.89656	0.394666	0.556974	8.19432	0.408796	0.259393	0.134132	0.659756	0.424569	0.363754	0.00106932	-2.53565	down
ENSGALG00000040355	16.4016	3.77107	3.63089	2.08876	5.75031	6.02842	2.84013	3.07647	1.14677	3.1908	2.03527	3.56452	0.00431258	-1.24061	down
ENSGALG00000048869	3.5815	2.17118	3.48555	3.08418	5.54378	1.97571	3.75793	4.49537	3.10913	3.37814	26.5124	2.81651	0.0217291	1.16923	up
NewGene_21439	1.33833	0.521741	7.34871	7.19125	0.821827	2.5319	1.04832	1.34334	0.832139	1.14212	1.28666	1.04598	0.00208101	-1.57232	down
NewGene_458	1.25754	0.960806	1.14616	0.711408	0.378712	1.58839	0.257256	0.501858	0.242105	0.380058	0.542399	0.757135	0.00274608	-1.14855	down
ENSGALG00000003014	1.52008	1.24135	1.26846	1.08242	0.870778	1.86027	0.901618	1.19571	1.15524	2.40811	62.6139	1.9228	0.00152051	3.17727	up
NewGene_5930	0.40856	0.384783	0.984768	1.14746	0.470168	0.669302	5.73887	0.664888	0.421935	0.529716	0.976519	1.14074	0.0299361	1.21919	up
NewGene_2679	0.579312	0.604429	0.805556	0.536389	0.328493	0.89523	1.36999	1.22825	0.36021	0.580598	3.42406	0.951684	0.0185814	1.10397	up
NewGene_4666	0.450733	0.302796	0.700601	0.207753	0.4576	0.69511	0.088658	0.3209	0.462013	0.064766	0.218384	0.140816	0.0297021	-1.07944	down
NewGene_559	0.581077	0.707933	0.982605	1.84551	2.38932	0.481534	0.37626	0.865975	0.64052	0.93131	0.230838	0.367409	0.0341294	-1.01126	down
NewGene_4709	1.08231	4.0953	1.05946	2.14278	1.26748	4.54677	7.95899	9.18719	4.69654	2.08401	15.7773	6.94528	0.000809104	1.82097	up
ENSGALG00000037457	2.47137	5.2691	2.79592	1.26619	2.17867	3.90517	1.37664	0.220538	0.126924	0.92775	3.05944	1.26307	0.0276827	-1.34367	down
NewGene_14281	0.861623	1.12718	3.4746	1.47554	1.22206	0.596195	0.76651	0.250921	1.20909	0.221135	0.798198	0.172697	0.029709	-1.30233	down
ENSGALG00000020975	0.380267	0.111653	0.823682	0.197305	0.664925	0.637152	0.562934	0.595317	0.990251	0.724541	3.93209	0.471753	0.0310242	1.23607	up
NewGene_20040	0.546192	0.887516	2.3987	1.18685	3.48263	1.07771	0.19455	1.10168	0.247533	0.708203	0.96278	0.582165	0.0106905	-1.18693	down
ENSGALG00000041182	1.93308	0.830453	0.894338	0.922419	0.788328	5.1986	0.960462	0.509246	0.271601	0.531364	0.757119	0.632603	0.00726495	-1.41569	down
ENSGALG00000040045	5.46622	13.5684	14.8662	10.0003	7.6878	8.62652	6.37197	13.2095	7.00712	12.759	154.911	9.54706	0.0243015	1.77866	up
ENSGALG00000004860	7.84482	1.40856	2.8245	1.5587	2.82437	6.77675	3.78656	8.41214	5.01342	8.61165	19.7121	3.64396	0.0244843	1.09371	up
NewGene_2460	0.610267	0.22755	0.087619	0.195246	0.221609	0.263514	0.468195	1.08281	1.15349	0.593186	0.547969	0.242544	0.00767153	1.36154	up
ENSGALG00000030025	2.2608	0.561766	10.5565	0.352504	2.50637	13.0156	2.99835	0.606896	0.679644	2.09349	1.68118	0.1108	0.0258092	-1.82324	down

## Sheet: Table S3
Table S3 DEGs GO enrichment analysis on 22wk
#GO_classify1	GO_classify2	All	DE	DE_ID
#Total_gene		16514	74	--
cellular component	intracellular	9497	43	ENSGALG00000040045;ENSGALG00000007356;ENSGALG00000040070;ENSGALG00000030025;ENSGALG00000033535;ENSGALG00000011086;ENSGALG00000029819;ENSGALG00000002479;ENSGALG00000041182;ENSGALG00000027513;ENSGALG00000035569;NewGene_21439;ENSGALG00000028658;ENSGALG00000037457;NewGene_4244;ENSGALG00000013094;ENSGALG00000041028;ENSGALG00000004955;ENSGALG00000038799;ENSGALG00000023395;ENSGALG00000002564;ENSGALG0000…
cellular component	virion	3	0	--
cellular component	protein-containing complex	3630	8	ENSGALG00000012061;ENSGALG00000003014;ENSGALG00000012200;ENSGALG00000046353;ENSGALG00000005554;ENSGALG00000038799;ENSGALG00000014528;ENSGALG00000028658
cellular component	other organism part	2	0	--
cellular component	virion part	3	0	--
cellular component	cellular anatomical entity	13476	61	ENSGALG00000017418;ENSGALG00000004418;ENSGALG00000004917;ENSGALG00000005554;ENSGALG00000046353;ENSGALG00000015096;ENSGALG00000028602;ENSGALG00000001416;ENSGALG00000046616;ENSGALG00000053682;ENSGALG00000031786;ENSGALG00000049577;ENSGALG00000014528;ENSGALG00000011970;ENSGALG00000012200;ENSGALG00000002564;ENSGALG00000010820;ENSGALG00000003014;ENSGALG00000019866;ENSGALG00000004860;ENSGALG00000029264;…
molecular function	catalytic activity	5004	26	ENSGALG00000015096;ENSGALG00000053886;ENSGALG00000028326;ENSGALG00000004804;ENSGALG00000010625;ENSGALG00000014528;ENSGALG00000031786;ENSGALG00000045305;ENSGALG00000013094;ENSGALG00000007356;ENSGALG00000039742;ENSGALG00000031360;ENSGALG00000038799;ENSGALG00000041028;ENSGALG00000040045;ENSGALG00000012061;ENSGALG00000020615;ENSGALG00000004860;ENSGALG00000040070;ENSGALG00000012200;ENSGALG00000050036;…
molecular function	structural molecule activity	578	0	--
molecular function	transporter activity	995	5	ENSGALG00000010293;ENSGALG00000001693;ENSGALG00000003014;ENSGALG00000030025;ENSGALG00000002728
molecular function	binding	9512	47	ENSGALG00000002479;ENSGALG00000050036;ENSGALG00000052387;ENSGALG00000041182;ENSGALG00000007361;ENSGALG00000040045;ENSGALG00000007356;ENSGALG00000030025;ENSGALG00000011086;ENSGALG00000029819;ENSGALG00000037457;ENSGALG00000028658;ENSGALG00000045305;ENSGALG00000013094;ENSGALG00000046192;ENSGALG00000031496;ENSGALG00000053886;ENSGALG00000040355;ENSGALG00000027513;ENSGALG00000004804;NewGene_21439;ENSGA…
molecular function	antioxidant activity	55	0	--
molecular function	protein tag	2	0	--
molecular function	cargo receptor activity	95	0	--
molecular function	protein folding chaperone	18	0	--
molecular function	translation regulator activity	90	0	--
molecular function	nutrient reservoir activity	1	0	--
molecular function	molecular transducer activity	941	5	ENSGALG00000004418;ENSGALG00000010293;ENSGALG00000035569;ENSGALG00000003014;ENSGALG00000001416
molecular function	molecular function regulator	1227	7	ENSGALG00000007361;ENSGALG00000005554;ENSGALG00000002564;ENSGALG00000046192;ENSGALG00000033535;ENSGALG00000010983;ENSGALG00000029819
molecular function	molecular carrier activity	18	0	--
molecular function	transcription regulator activity	1076	3	ENSGALG00000027513;ENSGALG00000041182;ENSGALG00000037457
molecular function	small molecule sensor activity	2	0	--
biological process	reproduction	704	3	ENSGALG00000027513;ENSGALG00000010625;ENSGALG00000040045
biological process	immune system process	1005	7	ENSGALG00000040045;ENSGALG00000045085;ENSGALG00000029819;ENSGALG00000047320;ENSGALG00000046192;ENSGALG00000010820;ENSGALG00000012200
biological process	behavior	389	3	ENSGALG00000040045;ENSGALG00000003014;ENSGALG00000027513
biological process	metabolic process	6236	28	ENSGALG00000040045;ENSGALG00000007356;ENSGALG00000023395;ENSGALG00000039742;ENSGALG00000031360;ENSGALG00000040070;ENSGALG00000030025;ENSGALG00000010820;ENSGALG00000012200;ENSGALG00000029819;ENSGALG00000012061;ENSGALG00000020615;ENSGALG00000002479;ENSGALG00000050036;ENSGALG00000052387;ENSGALG00000011742;ENSGALG00000028982;ENSGALG00000005554;ENSGALG00000028326;ENSGALG00000015096;ENSGALG00000053886;…
biological process	cellular process	11514	51	ENSGALG00000046192;ENSGALG00000045305;ENSGALG00000013094;NewGene_4244;ENSGALG00000037457;ENSGALG00000004804;NewGene_21439;ENSGALG00000035569;ENSGALG00000010625;ENSGALG00000027513;ENSGALG00000052387;ENSGALG00000050036;ENSGALG00000002479;ENSGALG00000029819;ENSGALG00000033535;ENSGALG00000040070;ENSGALG00000030025;ENSGALG00000007356;ENSGALG00000040045;ENSGALG00000007361;ENSGALG00000001416;ENSGALG0000…
biological process	reproductive process	700	3	ENSGALG00000040045;ENSGALG00000027513;ENSGALG00000010625
biological process	biological adhesion	514	1	NewGene_21439
biological process	signaling	3245	20	ENSGALG00000001416;ENSGALG00000046192;ENSGALG00000028602;ENSGALG00000045305;NewGene_21439;ENSGALG00000035569;ENSGALG00000005554;ENSGALG00000004418;ENSGALG00000004917;ENSGALG00000013575;ENSGALG00000029819;ENSGALG00000010983;ENSGALG00000004860;ENSGALG00000033535;ENSGALG00000003014;ENSGALG00000010820;ENSGALG00000002564;ENSGALG00000007356;ENSGALG00000004955;ENSGALG00000007361
biological process	multicellular organismal process	3803	15	ENSGALG00000005554;ENSGALG00000041028;ENSGALG00000040045;ENSGALG00000047320;ENSGALG00000029819;NewGene_21439;ENSGALG00000010983;ENSGALG00000030025;ENSGALG00000003014;ENSGALG00000027513;ENSGALG00000010625;ENSGALG00000010820;ENSGALG00000012200;ENSGALG00000045305;ENSGALG00000001416
biological process	developmental process	3327	12	ENSGALG00000005554;ENSGALG00000041028;ENSGALG00000030025;ENSGALG00000003014;ENSGALG00000010625;ENSGALG00000027513;ENSGALG00000029819;ENSGALG00000047320;NewGene_21439;ENSGALG00000010983;ENSGALG00000037457;ENSGALG00000045305
biological process	growth	273	0	--
biological process	locomotion	761	6	ENSGALG00000046192;ENSGALG00000010820;ENSGALG00000029819;NewGene_21439;ENSGALG00000041028;ENSGALG00000040045
biological process	pigmentation	61	0	--
biological process	interspecies interaction between organisms	633	7	ENSGALG00000005554;ENSGALG00000053886;ENSGALG00000012200;ENSGALG00000010820;ENSGALG00000030025;ENSGALG00000028982;ENSGALG00000045085
biological process	rhythmic process	115	0	--
biological process	response to stimulus	4824	26	ENSGALG00000040045;ENSGALG00000041028;ENSGALG00000007361;ENSGALG00000007356;ENSGALG00000004860;ENSGALG00000030025;ENSGALG00000003014;ENSGALG00000040070;ENSGALG00000033535;ENSGALG00000002564;ENSGALG00000012200;ENSGALG00000010820;ENSGALG00000029819;ENSGALG00000045085;ENSGALG00000010983;ENSGALG00000013575;ENSGALG00000028982;ENSGALG00000005554;ENSGALG00000004418;ENSGALG00000015096;ENSGALG00000035569;…
biological process	localization	3601	17	ENSGALG00000028602;ENSGALG00000046192;ENSGALG00000045305;NewGene_21439;ENSGALG00000004917;ENSGALG00000005554;ENSGALG00000015096;ENSGALG00000002728;ENSGALG00000001693;ENSGALG00000010293;ENSGALG00000010820;ENSGALG00000030025;ENSGALG00000019866;ENSGALG00000003014;ENSGALG00000029819;ENSGALG00000040045;ENSGALG00000004955
biological process	intraspecies interaction between organisms	33	0	--
biological process	multi-organism process	553	1	ENSGALG00000027513
biological process	biological regulation	8457	34	ENSGALG00000010983;ENSGALG00000010820;ENSGALG00000002564;ENSGALG00000012200;ENSGALG00000004860;ENSGALG00000019866;ENSGALG00000003014;ENSGALG00000004955;ENSGALG00000038799;ENSGALG00000013575;ENSGALG00000001693;ENSGALG00000015096;ENSGALG00000004917;ENSGALG00000004418;ENSGALG00000005554;ENSGALG00000001416;ENSGALG00000028602;ENSGALG00000014616;ENSGALG00000011970;ENSGALG00000029819;ENSGALG00000033535;…
biological process	detoxification	67	0	--
biological process	biomineralization	36	0	--

## Sheet: Table S4
Table S4 DEGs KEGG enrichment analysis on 22wk
ID	Description	GeneRatio	BgRatio	enrich_factor	pvalue	qvalue	geneID	gene_number	Contained
ko00140	Steroid hormone biosynthesis	0.0833	0.0059	14.12	0.00119321	0.0427045	ENSGALG00000010625;ENSGALG00000028326;ENSGALG00000039742	3	up&down
ko04080	Neuroactive ligand-receptor interaction	0.1667	0.0543	3.07	0.0119678	0.135165	ENSGALG00000001416;ENSGALG00000003014;ENSGALG00000004418;ENSGALG00000007361;ENSGALG00000010983;ENSGALG00000035569	6	up&down
ko03320	PPAR signaling pathway	0.0833	0.0141	5.93	0.0137543	0.135165	ENSGALG00000005554;ENSGALG00000023395;ENSGALG00000030025	3	down
ko04144	Endocytosis	0.1389	0.042	3.3	0.0164066	0.135165	ENSGALG00000010293;ENSGALG00000015096;ENSGALG00000047314;ENSGALG00000049208;ENSGALG00000053682	5	up&down
ko00350	Tyrosine metabolism	0.0556	0.0059	9.41	0.0188833	0.135165	ENSGALG00000013094;ENSGALG00000040045	2	up
ko05160	Hepatitis C	0.0278	0.0007	39.52	0.0250544	0.149447	ENSGALG00000045085	1	down
ko04218	Cellular senescence	0.0833	0.0232	3.59	0.0500549	0.218216	ENSGALG00000047314;ENSGALG00000049208;ENSGALG00000053682	3	down
ko01230	Biosynthesis of amino acids	0.0556	0.0101	5.49	0.05102	0.218216	ENSGALG00000002479;ENSGALG00000014528	2	up
ko04920	Adipocytokine signaling pathway	0.0556	0.0105	5.27	0.054875	0.218216	ENSGALG00000005554;ENSGALG00000010983	2	up&down
ko04514	Cell adhesion molecules	0.0833	0.0267	3.12	0.0703744	0.232765	ENSGALG00000047314;ENSGALG00000049208;ENSGALG00000053682	3	down
ko04145	Phagosome	0.0833	0.0274	3.04	0.0748302	0.232765	ENSGALG00000047314;ENSGALG00000049208;ENSGALG00000053682	3	down
ko00360	Phenylalanine metabolism	0.0278	0.0022	12.35	0.0780447	0.232765	ENSGALG00000013094	1	up
ko00790	Folate biosynthesis	0.0278	0.0048	5.81	0.158773	0.408319	ENSGALG00000012200	1	up
ko04360	Axon guidance	0.0278	0.0058	4.82	0.188275	0.408319	ENSGALG00000041028	1	up
ko00860	Porphyrin and chlorophyll metabolism	0.0278	0.006	4.6	0.196517	0.408319	ENSGALG00000031786	1	up
ko05168	Herpes simplex virus 1 infection	0.0833	0.043	1.94	0.200487	0.408319	ENSGALG00000047314;ENSGALG00000049208;ENSGALG00000053682	3	down
ko00380	Tryptophan metabolism	0.0278	0.0063	4.39	0.204679	0.408319	ENSGALG00000013094	1	up
ko03420	Nucleotide excision repair	0.0278	0.0065	4.3	0.208729	0.408319	ENSGALG00000028016	1	down
ko00270	Cysteine and methionine metabolism	0.0278	0.0067	4.12	0.216769	0.408319	ENSGALG00000002479	1	up
ko00010	Glycolysis / Gluconeogenesis	0.0278	0.0086	3.24	0.26713	0.478022	ENSGALG00000014528	1	up
ko03018	RNA degradation	0.0278	0.0098	2.82	0.300135	0.494077	ENSGALG00000014528	1	up
ko00240	Pyrimidine metabolism	0.0278	0.01	2.78	0.303712	0.494077	ENSGALG00000028982	1	down
ko04060	Cytokine-cytokine receptor interaction	0.0556	0.035	1.59	0.360807	0.561438	ENSGALG00000042963;ENSGALG00000046192	2	down
ko03015	mRNA surveillance pathway	0.0278	0.0145	1.92	0.409238	0.57564	NewGene_21439	1	down
ko00564	Glycerophospholipid metabolism	0.0278	0.0155	1.8	0.430156	0.57564	ENSGALG00000012061	1	down
ko04350	TGF-beta signaling pathway	0.0278	0.0156	1.78	0.433085	0.57564	ENSGALG00000042963	1	down
ko01200	Carbon metabolism	0.0278	0.0164	1.69	0.450354	0.57564	ENSGALG00000014528	1	up
ko04620	Toll-like receptor signaling pathway	0.0278	0.0164	1.69	0.450354	0.57564	ENSGALG00000007356	1	down
ko04371	Apelin signaling pathway	0.0278	0.0193	1.44	0.504302	0.602578	ENSGALG00000023395	1	down
ko04270	Vascular smooth muscle contraction	0.0278	0.02	1.39	0.516963	0.602578	ENSGALG00000001416	1	down
ko04261	Adrenergic signaling in cardiomyocytes	0.0278	0.0202	1.37	0.521939	0.602578	ENSGALG00000001416	1	down
ko04142	Lysosome	0.0278	0.0215	1.29	0.54372	0.607326	ENSGALG00000048869	1	up
ko04120	Ubiquitin mediated proteolysis	0.0278	0.0225	1.24	0.559991	0.607326	ENSGALG00000028016	1	down
ko04530	Tight junction	0.0278	0.026	1.07	0.613623	0.645919	ENSGALG00000045305	1	up
ko04810	Regulation of actin cytoskeleton	0.0278	0.0325	0.86	0.696188	0.680121	ENSGALG00000019866	1	down
ko04510	Focal adhesion	0.0278	0.0336	0.83	0.708676	0.680121	ENSGALG00000011970	1	down
ko04020	Calcium signaling pathway	0.0278	0.0346	0.8	0.719192	0.680121	ENSGALG00000001416	1	down
ko05132	Salmonella infection	0.0278	0.0349	0.8	0.722129	0.680121	ENSGALG00000019866	1	down
ko04010	MAPK signaling pathway	0.0278	0.0426	0.65	0.792138	0.715531	ENSGALG00000007356	1	down
ko04512	ECM-receptor interaction	0.0278	0.0436	0.64	0.799711	0.715531	ENSGALG00000011970	1	down

## Sheet: Table S5
Table S5 NL group vs LL group Different expression mRNAs on 32wk																Table S3 NL group vs LL group Different expression mRNAs on 22 wk																Table S3 NL group vs LL group Different expression mRNAs on 22 wk																Table S3 NL group vs LL group Different expression mRNAs on 22 wk
#ID	32_NL1_FPKM	32_NL2_FPKM	32_NL3_FPKM	32_NL4_FPKM	32_NL5_FPKM	32_NL6_FPKM	32_LL1_FPKM	32_LL2_FPKM	32_LL3_FPKM	32_LL4_FPKM	32_LL5_FPKM	32_LL6_FPKM	Pvalue	log2FC	regulated
ENSGALG00000006527	7.58866	1.11921	1.05721	1.52968	2.09892	4.09046	1.1001	1.84961	1.24217	1.43946	0.567179	2.14727	0.0273825	-1.08548	down
NewGene_426	0.353066	0.467595	1.52091	0.963579	1.10488	0	0.972943	2.59555	4.46171	3.71426	0.9587	1.12138	0.0147334	1.71269	up
ENSGALG00000047143	5.77638	20.2763	25.9797	33.3936	5.17149	9.97026	6.0567	6.96875	6.66588	5.82668	6.78743	9.89252	0.00103254	-1.23521	down
ENSGALG00000006202	0.386652	3.4058	1.04096	0.258938	0.989165	0.843567	0.345994	0.406509	0.195331	0.391478	0.652323	0.357645	0.00397111	-1.53444	down
NewGene_13729	2.60267	1.65641	3.67469	4.09082	2.31543	2.66651	1.73295	5.15606	4.65632	3.35872	2.68408	3.19706	0.0146199	1.01039	up
ENSGALG00000033498	3.85207	15.6289	19.0215	18.6266	15.095	66.5279	158.417	12.6774	120.312	82.458	20.0214	21.5633	0.029421	1.61421	up
ENSGALG00000036942	11.6445	1.29054	1.46933	1.06239	1.86886	4.50913	1.56796	2.02614	0.898915	1.18674	0.580634	2.54167	0.0186248	-1.34779	down
ENSGALG00000054473	0.425914	11.0695	0.95066	0.509354	0.485756	0.76983	0.459372	0.569072	0.272868	0.358163	0.754881	0.565268	0.00177198	-2.22752	down
NewGene_10541	3.02518	4.86258	5.04383	5.03635	4.00122	6.36946	2.2673	3.10821	3.04333	3.68725	3.9453	3.6493	9.19457e-05	-1.08803	down
ENSGALG00000008656	11.8727	2.13605	4.67818	4.49783	3.7292	6.59424	2.01763	4.55656	2.75366	2.18384	2.20093	2.85743	0.00441801	-1.02216	down
ENSGALG00000035726	2.17532	0.430951	0.645199	0.364001	0.757676	0.983091	0.33541	0.379201	0.191266	0.351421	0.182678	0.479578	0.00139912	-1.49841	down
ENSGALG00000047648	4.50874	1.04836	0.823364	1.02751	1.60356	0.318383	0.743577	1.15546	0.178734	0.437215	0.132902	1.23725	0.0435968	-1.2785	down
NewGene_15170	0.306097	0.149918	0.373926	1.05734	0.220041	0.302485	0.714735	0.441756	0.499203	0.324626	1.49043	0.461944	0.0385574	1.16344	up
ENSGALG00000006318	4.21791	0.431531	1.61414	1.4741	1.41893	1.95028	0.797758	1.02893	0.571529	0.333219	0.52794	1.15419	0.00332003	-1.34501	down
ENSGALG00000051101	146.633	23.2775	44.6374	21.9879	58.1123	88.6499	25.3448	27.2488	60.9881	15.8968	13.5392	44.7304	0.0268563	-1.03977	down
NewGene_14189	2.39414	3.22027	7.05021	2.6289	5.93893	6.83051	2.49719	1.13121	1.7952	0.740254	1.30948	0.988965	4.34521e-07	-1.70652	down
NewGene_14680	10.3804	3.32981	3.17478	15.2899	1.08945	3.15902	2.50893	3.37691	1.81864	2.59504	1.24091	3.39965	0.0171124	-1.56209	down
NewGene_310	0.82108	2.76864	0.322537	0.573687	2.18151	0.645387	0.591744	1.1385	0.43657	0.519455	0.385339	0.918093	0.0489095	-1.02453	down
ENSGALG00000015461	1.86184	0.352388	1.01036	0.74832	0.976043	1.11894	0.487556	0.507484	0.507522	0.521375	0.402964	0.352519	0.000634289	-1.24289	down
ENSGALG00000033520	2.97715	0.93684	1.00003	0.525541	1.4086	0.977475	0.324931	0.185026	0.811265	0.778062	0.195998	1.35501	0.0357698	-1.09795	down
ENSGALG00000002318	0.552628	2.11191	2.71892	1.42307	0.071652	0.69291	0.11036	0.185649	0.101491	0.351711	0.141574	0.518404	0.000145732	-2.39015	down
NewGene_9140	5.37921	0.230592	1.23788	1.01936	1.49571	1.64168	0.301096	0.62183	0.403042	0.588017	0.777292	1.05757	0.0034041	-1.58594	down
ENSGALG00000009479	11.5414	0.983555	2.29715	2.42356	5.71225	2.87498	1.97239	1.42067	1.37647	1.39079	0.552744	2.25078	0.00121257	-1.54663	down
ENSGALG00000023953	2.83503	3.82585	3.23636	2.18675	0.432624	0.893462	1.03256	0.978578	0.785385	0.809871	0.433807	1.21316	0.00255952	-1.34071	down
ENSGALG00000039978	11.8817	2.40984	1.6177	1.66419	1.80854	1.35735	0.713302	1.11104	1.0345	1.61611	1.53593	2.08357	0.00572747	-1.40155	down
NewGene_6722	0.433513	0.720678	0.693351	0.62431	1.59295	0.861315	0.599276	0.676951	6.71285	0.261533	2.41416	0.592546	0.0301353	1.4219	up
NewGene_13820	0.759393	0.827156	1.2561	0.969877	1.06225	0.78778	0.740258	0.908529	4.48258	0.693101	4.39431	0.838491	0.0295473	1.03133	up
ENSGALG00000012472	5.0497	0.79269	1.44447	1.69058	1.90433	1.86885	0.666968	1.17928	1.0289	0.981304	0.884934	1.03361	0.00241216	-1.14902	down
ENSGALG00000032614	3.08841	2.43001	1.03118	0.124797	0.783562	0.677476	0.364819	0.068493	0.10914	0.551197	0.156441	0.956455	0.00871557	-1.87769	down
ENSGALG00000008602	10.6148	13.9793	9.06991	8.7347	8.26412	9.81001	1.57264	6.57684	1.51545	6.98036	3.69114	2.78243	9.11465e-05	-1.3728	down
ENSGALG00000032428	19.934	1.91667	7.03377	3.61772	6.65698	3.64585	1.95871	2.99128	2.48008	3.62575	1.77487	3.6846	0.00144485	-1.4652	down
ENSGALG00000019555	7.63121	1.61084	2.26756	0.877274	1.72018	2.07563	0.739296	0.949769	0.936839	1.03587	0.768917	2.95247	0.0197292	-1.16127	down
ENSGALG00000021656	4.67861	0.79864	1.69247	1.37534	1.51145	2.24802	0.830205	1.30105	0.793191	0.967441	0.449814	0.90483	0.00189592	-1.23132	down
NewGene_2351	26.5961	2.04609	7.35782	7.45052	6.7	8.07174	2.20479	2.15622	1.02552	3.52993	1.99866	2.57387	3.18671e-06	-2.1609	down
ENSGALG00000050946	49.824	4.8191	7.91646	5.7298	7.0467	18.7928	5.81402	6.97264	3.61276	2.95274	5.28255	7.54126	0.00187262	-1.58448	down
ENSGALG00000046192	114.737	3.6925	11.6342	8.98905	19.2631	15.0942	3.71121	9.59085	7.71599	10.0615	3.01097	5.87703	0.00408083	-2.14693	down
NewGene_9609	52.8668	76.8755	10.1567	6.79236	12.1093	12.3792	9.80485	13.6371	13.6415	15.9256	14.2603	12.214	0.0268779	-1.08172	down
ENSGALG00000008447	7.31191	0.746454	3.25775	2.18967	3.24684	4.43913	0.629602	1.30662	1.31887	1.00642	0.723429	2.32728	0.00105838	-1.54258	down
NewGene_14507	1.84637	0.43621	0.368085	0.580571	0.730566	0.731942	0.298018	0.456557	0.51848	0.259955	0.231211	0.439954	0.0230694	-1.04154	down
NewGene_19293	1.4144	0.486115	1.60195	0.285673	1.53283	1.63546	0.700733	0.497268	0.216969	0.107761	0.30746	0.618534	0.00470365	-1.48275	down
ENSGALG00000003863	12.6282	3.6159	7.15927	6.02668	5.03693	5.68702	2.71003	4.14989	2.86938	3.06159	2.79201	4.42167	0.000249673	-1.01242	down
ENSGALG00000011222	1.20583	0.504202	0.621059	0.762459	0.607269	0.857133	0.323451	0.18833	0.27962	0.338403	0.191758	0.626229	0.000819019	-1.21815	down
ENSGALG00000030007	4.63231	0.552524	0.886382	0.351851	1.40547	1.4867	0.353361	0.603724	0.903547	0.614147	0.397222	0.257436	0.00470006	-1.51365	down
ENSGALG00000019147	9.40559	2.07133	2.97824	1.91992	5.57958	5.08586	2.01454	1.79628	2.28173	1.67934	1.13277	2.42456	0.000555402	-1.26311	down
ENSGALG00000016684	4.65529	2.93368	0.776057	0.884208	0.790057	0.709033	0.706685	0.676834	0.268306	1.32339	0.631027	0.864305	0.0164895	-1.27486	down
ENSGALG00000031597	315.318	87.6675	43.5394	44.183	60.3184	41.397	19.2529	22.8691	26.5652	58.7628	32.1568	50.5464	0.00802796	-1.52228	down
NewGene_4693	0.074446	0.221428	0.791129	0.739254	0.405833	0.089328	0.454918	2.07547	0.949355	0.329952	1.63179	1.76865	0.00472695	1.71368	up
ENSGALG00000021230	3.39109	0.612435	0.630306	0.743127	0.540179	0.543989	0.214357	0.356279	0.076719	0.869869	0.321267	0.42591	0.0127567	-1.51904	down
ENSGALG00000008048	0.757292	0.768958	0.357946	0.481846	1.05497	1.1426	0.250759	0.129583	0.800231	0.349211	0.091071	0.221377	0.0176815	-1.25005	down
ENSGALG00000037272	1.77506	7.35937	2.68831	1.84642	1.13765	1.24656	1.26106	1.37111	1.15335	0.609648	1.225	1.81733	0.0169778	-1.08297	down
ENSGALG00000034478	23.6294	1.17951	2.76575	4.04969	3.28268	3.72833	1.54978	4.8537	2.17702	2.30085	1.60058	2.61943	0.022596	-1.38189	down
NewGene_19863	2.09317	0.61243	1.76009	3.64482	1.63256	2.83778	1.61521	0.710964	0.546374	0.683219	0.972081	1.4209	0.00656189	-1.05733	down
ENSGALG00000016570	0.53871	9.62919	0.300558	0.431451	0.777061	1.02997	0.397406	0.903642	0.86867	0.529124	0.274562	0.841218	0.0218668	-1.69805	down
NewGene_17084	0.571875	0.57443	0.794548	0.929592	1.70636	0.832586	2.12238	2.28605	0.665127	1.96404	2.45027	2.90731	0.00309877	1.27994	up
NewGene_8159	0	0.85203	4.08899	0.668963	1.33875	3.9842	1.17713	0.153783	0.529271	0.180355	0.17829	0.943165	0.0319524	-1.80707	down
NewGene_20131	0.776065	0.13286	1.23409	0.273532	0.398731	0.998009	0.972403	0.765214	1.04461	0.794875	0.953296	2.01765	0.025388	1.01987	up
ENSGALG00000052371	10.5316	1.07532	1.53354	8.93798	5.44508	5.76147	2.66912	1.77273	3.52588	1.30212	2.02393	0.731657	0.00374734	-1.45645	down
ENSGALG00000042963	1.92184	0.616023	0.351882	1.02662	1.47476	2.47166	0.608468	0.567024	0.235026	0.451096	0.776834	0.332002	0.0031808	-1.39264	down
ENSGALG00000001149	2.10097	0.40905	0.639196	0.509307	0.580222	0.595428	0.256474	0.468149	0.285956	0.247439	0.175311	0.51271	0.00474937	-1.31822	down
ENSGALG00000048767	20.3829	4.47172	6.61242	3.02164	7.88052	15.5667	2.01977	12.7968	2.79908	4.30481	2.59513	3.98138	0.0423069	-1.03474	down
ENSGALG00000000919	12.7135	1.80496	1.30541	0.729598	1.12506	0.755897	0.792089	1.50547	0.536472	0.367568	0.813274	0.933681	0.00293978	-1.93956	down
ENSGALG00000028256	31.2768	1.40285	2.79815	3.71422	3.97091	4.50839	1.44915	1.39605	1.76881	2.28761	0.704557	1.38973	0.000550172	-2.43119	down
NewGene_2593	0.589818	0.327191	0.21253	0.05904	0.147958	0.161014	0.583697	0.15495	1.03412	0.876346	0.21799	0.643789	0.0348782	1.22863	up
ENSGALG00000019114	14.3927	14.1122	4.14859	1.21901	0.354801	0.977337	1.19694	1.57898	0.783243	4.38322	1.52441	1.0514	0.017911	-1.73232	down
ENSGALG00000047313	7.54017	1.91503	0.579026	0.808184	1.02007	1.1681	1.14978	1.39807	1.22274	0.301655	1.03582	0.491096	0.0379954	-1.23618	down
NewGene_5064	7.02691	2.82319	3.05045	2.32795	3.6602	3.08532	1.21034	2.27047	1.81226	1.81121	1.08578	2.60351	0.00136731	-1.02569	down
ENSGALG00000047152	867.62	225.928	154.43	114.199	160.535	104.634	64.6933	90.1375	108.065	211.184	95.4691	149.511	0.0344602	-1.20119	down
ENSGALG00000030886	42.0392	59.6846	23.398	19.8571	5.62371	10.1496	4.26932	16.23	6.33258	23.2078	7.64684	4.70216	0.0288336	-1.351	down
ENSGALG00000053886	3.4029	2.02089	2.56099	2.4285	1.19813	2.22785	0.930961	1.96318	0.998895	1.1001	0.945275	0.950785	0.000329221	-1.00033	down
ENSGALG00000028448	14.128	2.46329	1.61515	3.10113	2.49458	4.74725	1.00227	2.45129	2.85395	2.0733	0.969224	2.65365	0.020698	-1.25851	down
ENSGALG00000042748	11.9956	0.985485	0.843351	0.390226	0.748534	0.592026	0.355241	1.11354	0.780888	0.759517	1.15626	0.687688	0.0188141	-1.66255	down
NewGene_21055	0.541902	0.591038	0.519644	0.421545	0.699343	0.154051	0.506757	0.75544	2.11895	0.457087	2.90001	1.15269	0.00795384	1.39259	up
ENSGALG00000010983	1.91309	7.68441	2.25221	5.82425	1.68169	1.09046	1.54709	1.86138	0.73436	1.17118	1.12499	2.97479	0.0296935	-1.10418	down
NewGene_942	116.93	12.25	28.2007	18.6255	17.9947	49.7826	16.9482	18.4297	18.4029	20.1174	10.5849	18.1687	0.0149334	-1.27499	down
ENSGALG00000049208	12.4279	1.31642	2.24117	10.302	7.07789	7.14563	3.26528	2.42347	3.49334	1.26262	1.90836	2.20703	0.00133455	-1.47202	down
ENSGALG00000049414	0.384728	1.90339	0.244941	0.509341	0.404689	0.209258	0.393131	0.08014	0.180541	0.342021	0.202596	0.076339	0.016262	-1.46434	down
ENSGALG00000000309	0.842226	4.22257	1.25508	0.803024	0.331244	0.472916	0.184778	0.447013	0.536268	0.37585	0.635825	1.1716	0.0357138	-1.25313	down
ENSGALG00000041978	4.88955	10.981	0.46967	0.551851	1.57545	1.49905	0.474017	1.22191	1.01208	0.825431	0.274769	0.717469	0.000796632	-2.16084	down
ENSGALG00000006785	97.1826	11.9176	19.9699	23.3834	22.2387	35.8756	10.8309	17.2267	14.4411	16.7553	9.61881	18.3901	0.00707384	-1.29192	down
ENSGALG00000028016	11.0522	0.55113	1.91256	2.69122	2.35997	3.54952	0.365749	0.695608	0.302923	0.703599	0.176339	0.900654	3.19879e-07	-2.8358	down
ENSGALG00000013956	1.20944	0.748547	0.838603	0.288284	0.580539	0.936355	0.12724	0.065963	0.22453	0.260986	0.236315	0.837493	0.00528984	-1.42528	down
ENSGALG00000009639	0.916185	0.123934	0.373701	0.342792	0.285097	0.212826	0.127955	0.203213	0.111379	0.174337	0.080447	0.264194	0.0109839	-1.22852	down
NewGene_14892	0.724157	10.4979	0.156418	0.896215	0.535884	0.338075	0.525632	1.02876	0.565141	0.442591	0.359642	0.185657	0.0110133	-2.05482	down
NewGene_14896	0.649343	0	1.38338	0.262673	0.286173	0.718096	0.035905	0.100485	0.174356	0.499228	0.078607	0.079132	0.0420385	-1.72578	down
ENSGALG00000028982	31.3261	7.14337	19.8188	14.8949	21.4587	5.69306	7.72323	7.63322	8.59586	8.36027	5.26776	7.82328	0.000911296	-1.14223	down
ENSGALG00000053788	1.58365	0.18595	0.337085	0.40316	0.451252	0.70619	0.190974	0.286119	0.141176	0.186872	0.150919	0.490446	0.00633043	-1.35784	down
ENSGALG00000010293	1.19047	7.91467	11.701	7.09582	2.40358	8.42143	3.34771	3.69303	2.18027	2.66285	2.33821	4.78085	0.0206066	-1.0065	down
NewGene_548	2.80237	0.189122	0.436422	0.664187	0.642915	1.18599	0.184093	0.417394	0.391401	0.071626	0.026188	0.357817	0.00253258	-2.02621	down
NewGene_6474	3.3295	4.50212	4.08242	1.12664	1.44488	2.73006	1.16228	1.30602	1.15422	1.04401	1.02787	1.6188	3.0818e-05	-1.05568	down
ENSGALG00000045085	96.1904	17.1623	62.5542	39.4077	83.7074	19.9229	26.0911	19.2526	29.5471	18.8835	9.0995	26.5108	0.00514037	-1.29983	down
NewGene_8811	2.34223	0.488375	0.725923	0.555558	1.1558	0.995158	0.379756	0.861281	0.493184	0.322455	0.200382	0.607378	0.00941189	-1.09677	down
ENSGALG00000026152	131.076	22.7185	17.0191	24.1102	53.6445	65.9294	17.6194	23.0688	29.1011	20.0456	11.9578	17.4539	0.00494956	-1.40773	down
ENSGALG00000000112	0.636677	4.75858	8.01296	10.4256	1.07894	2.57538	1.43519	2.4376	2.77252	1.51087	0.641241	1.84771	0.01438	-1.33168	down
ENSGALG00000002496	22.3007	5.59148	3.41497	1.93648	7.68827	2.28119	3.01514	5.43081	1.98768	1.98457	3.1752	2.7657	0.0175218	-1.25668	down
ENSGALG00000016670	12.4156	9.45905	4.09877	2.03877	13.3001	5.97959	2.63819	2.21892	1.04071	2.01222	1.99377	6.91936	0.00318822	-1.50549	down
NewGene_3013	2.03023	0.59838	1.51567	0.574612	1.39537	2.88355	1.33157	4.75922	4.47842	0.42597	5.51829	4.10628	0.0306344	1.16596	up
ENSGALG00000005031	0.618715	1.62675	1.79662	2.08584	0.632424	1.1221	0.560041	1.08692	0.556542	0.227713	0.411471	0.681656	0.00420759	-1.14271	down
ENSGALG00000001486	5.41764	0.827017	2.0406	1.97529	2.12024	2.82863	0.569418	2.24817	0.980514	0.562235	0.576785	1.38479	0.00475805	-1.27703	down
NewGene_5761	0.209691	2.76415	1.59558	1.25569	2.15078	3.12529	0.639607	0.131432	0.913496	0.482972	0.364911	1.44834	0.00405758	-1.56456	down
NewGene_16609	0.278814	0.340446	5.20088	0.471893	0.513632	0.36814	0.457893	0.301522	0.327299	0.311857	0.383359	0.205439	0.00733889	-1.80146	down
ENSGALG00000005448	2.38704	1.62555	1.98737	2.72221	2.10383	2.62702	1.10023	0.867711	0.900532	0.505353	1.16364	0.841342	6.99334e-08	-1.29511	down
NewGene_5370	1.25143	0.301283	0.452254	0.843643	0.684491	0.784438	0.12131	1.13159	0.284965	1.60795	6.45089	9.3808	0.00414307	2.10503	up
ENSGALG00000049024	9.0916	1.17197	2.54943	1.7509	1.93816	4.20275	1.13453	0.895815	0.483928	0.658611	0.225096	0.655685	1.09479e-06	-2.36437	down
NewGene_10896	3.50037	4.55459	5.55039	3.4681	8.83527	5.82691	1.40708	0.364142	1.26174	3.89553	0.315626	1.44166	0.000335097	-1.6499	down
ENSGALG00000038559	7.40287	1.14719	3.40648	1.72605	3.54515	2.92345	1.0089	3.6745	1.66043	0.680645	0.880078	1.89403	0.0173371	-1.11294	down
NewGene_11743	0.481108	0.220569	0.528977	0.394505	1.11519	0.650129	1.00576	0.425988	1.69654	0.683313	1.53468	0.717465	0.021012	1.08769	up
ENSGALG00000035733	1.93733	0.732889	1.1987	0.966113	1.29897	1.23525	0.573111	0.780835	0.379101	0.530036	0.507677	0.802639	0.000182543	-1.04273	down
ENSGALG00000004336	1.85564	0.262239	0.713526	0.550536	0.728236	0.889491	0.18992	0.490591	0.334852	0.311429	0.149659	0.410622	0.00188976	-1.41068	down
ENSGALG00000013723	53.8762	15.4677	30.2218	22.8908	40.231	10.684	17.8605	11.5571	14.7314	10.959	9.88584	17.2751	0.00100522	-1.07924	down
ENSGALG00000007596	0.496096	5.03646	3.63249	1.25011	0.74299	0.924556	1.08588	0.399642	0.756365	0.630777	0.507935	0.833347	0.00322197	-1.35896	down
ENSGALG00000000731	6.93839	2.79755	1.20521	0.719215	2.25298	2.12053	1.7707	0.955234	0.842139	1.26164	0.940839	2.28482	0.0303594	-1.01586	down
ENSGALG00000048325	51.3425	4.58904	3.3455	7.36583	13.3179	12.8411	4.94911	4.03204	8.41801	5.21954	2.04356	6.11083	0.0123044	-1.60996	down
ENSGALG00000039011	1.90444	20.2797	3.22922	2.26256	1.96918	2.28439	1.0577	1.83171	1.38388	2.23753	3.08182	2.16891	0.00977538	-1.43324	down
NewGene_302	2.00265	0.171841	0.844357	0.896905	1.12993	1.0278	0.3942	0.576053	0.37964	0.200643	0.368691	0.829229	0.0199843	-1.14747	down
ENSGALG00000003554	1.79567	1.29068	0.873318	1.63835	1.36406	0.892222	1.87657	4.97595	3.19299	3.37832	2.3692	1.18733	0.00114372	1.15162	up
NewGene_19780	0.483335	3.96432	0.742091	0.588227	0.239472	0.366263	0.478419	0.683133	0.22036	0.522051	0.126012	0.237186	0.0315661	-1.31455	down
NewGene_16397	1.12157	2.67928	3.36332	2.70538	3.68255	3.19642	0.577241	1.73871	1.6315	0.711988	0.603988	2.58731	0.0145708	-1.06327	down
ENSGALG00000002329	12.6598	0.36532	2.50139	1.60476	2.03496	2.48312	0.553678	1.32716	0.822073	0.62062	0.157802	1.004	0.000794454	-2.27026	down
NewGene_6711	1.09323	1.60116	1.00072	0.906726	1.53805	1.57418	1.04446	8.04909	3.66135	1.95395	9.49394	4.49288	3.65594e-05	2.07546	up
ENSGALG00000015492	0.548695	11.9771	0.716781	0.619339	0.476675	0.468487	0.54665	0.846928	0.527037	0.931163	0.716159	0.89037	0.0209264	-1.73861	down
ENSGALG00000015235	5.9296	0.705956	2.24717	0.838738	1.30902	3.70902	0.530664	0.408789	0.137347	0.150261	0.195197	0.295245	1.91966e-08	-3.09015	down
NewGene_5484	8.06622	0.660217	1.45985	2.04766	1.36832	1.80271	0.78991	1.85578	1.15465	1.0374	0.704482	1.21145	0.0222849	-1.07952	down
NewGene_13970	1.07758	0.309042	0.589547	0.325448	2.18973	0.927989	2.53118	1.88456	2.59159	2.07887	1.63874	0.682379	0.0235911	1.05976	up
ENSGALG00000013575	22.3553	3.50522	23.1755	9.7366	8.84673	3.1134	6.05049	2.77837	8.06934	3.84328	2.3018	4.27911	0.00389761	-1.36237	down
ENSGALG00000029569	24.8931	3.46823	5.93547	4.70538	6.87068	8.9226	2.76505	7.22445	3.64308	3.06539	2.25089	6.07729	0.0117064	-1.15411	down
NewGene_4752	2.14836	4.87702	0.875244	3.74899	5.24781	3.88803	0.85254	0.201645	0.371811	3.89279	0.429346	0.593973	0.0139733	-1.29922	down
NewGene_20033	0.29729	0.601972	0.420499	0.825197	0.061835	0.230563	0.5748	1.11932	0.843163	0.19956	1.10383	1.17067	0.042407	1.02627	up
ENSGALG00000016400	5.16675	1.16899	4.37303	3.75811	4.69224	0.52685	1.35431	0.945135	1.59474	0.871995	0.409718	1.29948	0.000699911	-1.59993	down
ENSGALG00000052643	171.177	17.7581	25.4419	14.7618	25.6188	29.2162	11.5303	22.5223	19.4876	29.8	13.5121	27.1634	0.0499529	-1.22026	down
ENSGALG00000013640	5.53862	24.1246	34.453	47.1087	4.76555	13.9921	8.44619	8.59932	9.60597	2.82404	5.42593	8.57278	0.00455835	-1.80733	down
ENSGALG00000038069	2.45093	0.312836	0.910308	0.86521	0.694979	0.749301	0.322055	0.893739	0.188309	0.414435	0.507873	0.586558	0.0316461	-1.05314	down
ENSGALG00000042227	98.118	13.8285	28.1494	19.2652	29.439	43.123	8.61035	23.6368	16.2408	9.97248	4.64135	12.2791	0.00186882	-1.63339	down
ENSGALG00000001661	0.24742	5.25919	0.694145	0.439437	0.476629	0.275068	0.590271	0.377403	0.46939	0.347993	0.383665	0.60815	0.0438107	-1.37384	down
ENSGALG00000010417	0.933158	12.8821	0.895371	0.940204	0.547981	0.346817	0.524534	0.743867	0.739143	0.874103	0.498406	0.748091	0.00610541	-1.97056	down
ENSGALG00000007546	2.1128	0.405878	1.0952	0.936352	1.02984	1.74575	0.407631	0.997271	0.370489	0.558373	0.458243	0.694001	0.00667771	-1.07154	down
ENSGALG00000031862	0.52505	0.175415	0.385439	0.378956	0.577021	0.521514	0.103981	0.330025	0.191619	0.034835	0.089116	0.334307	0.0272892	-1.12958	down
NewGene_9533	2.80829	3.33999	1.02306	2.35677	4.08755	7.0257	2.55748	1.62115	1.06747	0.890029	2.71012	0.78359	0.00990217	-1.03162	down
ENSGALG00000052767	122.331	29.6987	19.0094	14.4255	19.1012	9.98749	8.04927	12.6288	7.90298	24.8226	12.6529	16.4766	0.0230641	-1.40676	down
NewGene_15776	0.989686	1.03403	0.740677	0.892359	1.91511	0.453652	0.200525	0.200691	0.937831	0.054993	0.202629	0.249061	0.00398909	-1.62648	down
ENSGALG00000003213	5.4962	4.51293	1.476	1.87482	1.21974	4.34602	1.54494	1.20703	0.876554	1.15892	1.02489	1.45747	0.00115599	-1.32231	down
ENSGALG00000003212	13.5507	2.4786	1.89232	0.514373	3.12303	1.10499	0.668809	0.67127	0.379759	2.25051	1.09215	2.52772	0.0148561	-1.61006	down
NewGene_13778	0.170815	0.292895	0.413001	0.651789	0.297385	0.365672	0.12066	0.076528	0.166788	0.132772	0.170673	0.283197	0.00273217	-1.10669	down
ENSGALG00000007636	0.222922	17.1974	0.683587	0.561029	0.221822	0.338982	0.178378	0.359066	0.27561	0.235142	0.229729	0.413116	0.00069535	-3.46642	down
ENSGALG00000043257	23.7462	2.38693	5.45011	4.93415	5.96277	4.86989	2.95882	3.09406	4.33829	3.86946	1.64633	3.01901	0.0043728	-1.33553	down
ENSGALG00000013548	23.4336	1.43644	4.23023	3.63589	3.04042	6.73984	1.09476	2.35767	1.7976	2.44116	3.64017	2.52547	0.00228249	-1.64363	down
ENSGALG00000013546	13.5244	1.98167	3.93447	3.25789	2.35395	3.7362	1.58683	4.3063	1.79705	1.43018	1.38897	2.57512	0.0134374	-1.15586	down
ENSGALG00000016791	0.206397	1.97499	0.516934	0.300581	0.575228	0.200052	0.037022	0.232432	0.418106	0.125609	0.095385	0.42324	0.0225961	-1.46893	down
ENSGALG00000041878	1.01268	0.345038	0.827761	0.431447	0.304868	0.273292	0.506532	1.14417	1.37744	1.0782	0.768169	1.60343	0.0198501	1.00202	up
ENSGALG00000008666	6.43942	0.197335	0.953915	1.19144	1.50094	1.25355	0.185734	0.974	0.487868	0.299045	0.411252	0.384776	0.00131719	-2.07921	down
ENSGALG00000008660	5.37746	1.87993	2.38719	1.78077	2.48245	2.56589	0.699314	1.22205	0.908637	1.28654	0.769312	1.80895	0.000240251	-1.2797	down
ENSGALG00000008669	1.33735	0.242844	0.591283	0.341771	0.463107	0.881444	0.200651	0.469797	0.23652	0.171626	0.120629	0.412118	0.0118679	-1.25354	down
ENSGALG00000043234	1076.02	331.419	189.282	156.578	204.813	147.368	91.0574	126.147	157.307	275.334	128.174	178.385	0.0329943	-1.15743	down
NewGene_19352	1.00721	1.24132	2.54546	1.83984	2.62996	2.9208	0.587118	0.745744	0.516695	1.22239	1.41899	1.54919	0.0118743	-1.03164	down
ENSGALG00000045510	0.983249	0.463964	0.857279	0.300541	2.1448	1.40151	0.889408	1.24494	1.73517	2.43227	0.885077	5.52264	0.0445481	1.03737	up
ENSGALG00000047638	3.57806	2.31347	1.95858	1.12827	1.60874	1.26573	0.554627	1.03626	0.193816	0.90356	0.802565	1.93801	0.0138146	-1.13252	down

## Sheet: Table S6
Table S6 DEGs GO enrichment analysis on 32wk
#GO_classify1	GO_classify2	All	DE	DE_ID
#Total_gene		16514	113	--
cellular component	cellular anatomical entity	13476	96	ENSGALG00000033520;ENSGALG00000019555;ENSGALG00000048767;ENSGALG00000052643;ENSGALG00000003554;ENSGALG00000031597;ENSGALG00000053788;ENSGALG00000039011;ENSGALG00000035733;ENSGALG00000046192;ENSGALG00000007636;ENSGALG00000026152;ENSGALG00000030007;ENSGALG00000016684;ENSGALG00000013640;NewGene_942;NewGene_11743;ENSGALG00000049024;ENSGALG00000039978;ENSGALG00000005031;ENSGALG00000008660;ENSGALG00000…
biological process	cellular process	11514	69	ENSGALG00000001661;ENSGALG00000011222;ENSGALG00000015235;ENSGALG00000000112;ENSGALG00000054473;ENSGALG00000000731;ENSGALG00000004336;ENSGALG00000032428;ENSGALG00000001149;ENSGALG00000019147;ENSGALG00000019114;ENSGALG00000034478;ENSGALG00000021230;ENSGALG00000043257;ENSGALG00000028256;ENSGALG00000036942;ENSGALG00000010293;ENSGALG00000002329;NewGene_14892;ENSGALG00000007546;ENSGALG00000016400;NewGe…
molecular function	binding	9512	63	NewGene_14896;ENSGALG00000016570;ENSGALG00000002318;ENSGALG00000003213;ENSGALG00000028982;ENSGALG00000049414;ENSGALG00000008048;ENSGALG00000010983;ENSGALG00000047152;ENSGALG00000031862;ENSGALG00000007546;ENSGALG00000016400;NewGene_13778;ENSGALG00000015492;ENSGALG00000016670;ENSGALG00000005448;ENSGALG00000013956;ENSGALG00000006202;ENSGALG00000041978;ENSGALG00000041878;ENSGALG00000043234;ENSGALG000…
biological process	biological regulation	8457	53	ENSGALG00000013956;ENSGALG00000006202;NewGene_13778;ENSGALG00000016670;ENSGALG00000015492;ENSGALG00000016400;ENSGALG00000008447;ENSGALG00000031862;ENSGALG00000010983;NewGene_8811;ENSGALG00000023953;ENSGALG00000006785;ENSGALG00000035726;ENSGALG00000008669;ENSGALG00000021656;ENSGALG00000016791;ENSGALG00000001486;ENSGALG00000008666;ENSGALG00000013723;ENSGALG00000013575;ENSGALG00000041878;ENSGALG0000…
biological process	response to stimulus	4824	51	ENSGALG00000052643;ENSGALG00000002329;ENSGALG00000033520;ENSGALG00000048767;ENSGALG00000026152;ENSGALG00000053788;ENSGALG00000034478;ENSGALG00000035733;ENSGALG00000046192;ENSGALG00000007636;ENSGALG00000028256;ENSGALG00000009639;ENSGALG00000001149;ENSGALG00000049024;ENSGALG00000019147;ENSGALG00000008660;ENSGALG00000033498;ENSGALG00000045085;ENSGALG00000032428;ENSGALG00000013640;ENSGALG00000003863;…
cellular component	intracellular	9497	42	ENSGALG00000031862;ENSGALG00000008447;ENSGALG00000047152;ENSGALG00000010983;ENSGALG00000028982;NewGene_8811;ENSGALG00000002318;ENSGALG00000047313;ENSGALG00000013956;NewGene_13778;ENSGALG00000016400;ENSGALG00000007546;ENSGALG00000013723;ENSGALG00000008666;ENSGALG00000013575;ENSGALG00000043234;ENSGALG00000010417;ENSGALG00000041878;ENSGALG00000006785;ENSGALG00000035726;ENSGALG00000023953;ENSGALG0000…
biological process	immune system process	1005	34	ENSGALG00000021656;ENSGALG00000001486;ENSGALG00000006785;ENSGALG00000008669;ENSGALG00000035726;ENSGALG00000023953;ENSGALG00000013723;ENSGALG00000008666;ENSGALG00000042227;ENSGALG00000016400;NewGene_14896;ENSGALG00000008447;ENSGALG00000031862;ENSGALG00000051101;ENSGALG00000035733;ENSGALG00000046192;ENSGALG00000028256;ENSGALG00000053788;ENSGALG00000021230;ENSGALG00000034478;ENSGALG00000008656;ENSGA…
biological process	signaling	3245	30	ENSGALG00000015235;ENSGALG00000011222;ENSGALG00000003863;ENSGALG00000000731;ENSGALG00000012472;ENSGALG00000038069;NewGene_13778;ENSGALG00000016670;ENSGALG00000010983;ENSGALG00000033498;ENSGALG00000019147;ENSGALG00000008447;ENSGALG00000031862;ENSGALG00000005031;ENSGALG00000001149;NewGene_8811;ENSGALG00000035726;ENSGALG00000006785;ENSGALG00000008669;ENSGALG00000034478;ENSGALG00000001486;ENSGALG0000…
biological process	metabolic process	6236	29	ENSGALG00000042227;ENSGALG00000010417;NewGene_14892;ENSGALG00000035726;ENSGALG00000053886;ENSGALG00000001486;ENSGALG00000021230;ENSGALG00000039011;ENSGALG00000007636;ENSGALG00000021656;ENSGALG00000035733;ENSGALG00000043257;ENSGALG00000028982;ENSGALG00000049414;ENSGALG00000008048;ENSGALG00000033498;ENSGALG00000031862;ENSGALG00000004336;ENSGALG00000032614;ENSGALG00000016570;ENSGALG00000032428;ENSGA…
biological process	localization	3601	28	NewGene_14507;ENSGALG00000034478;ENSGALG00000028256;ENSGALG00000036942;ENSGALG00000016791;ENSGALG00000046192;ENSGALG00000035733;ENSGALG00000043234;ENSGALG00000002329;ENSGALG00000010293;ENSGALG00000041878;ENSGALG00000054473;ENSGALG00000007596;ENSGALG00000003863;ENSGALG00000015235;ENSGALG00000008602;ENSGALG00000006202;ENSGALG00000006527;ENSGALG00000007546;ENSGALG00000038069;ENSGALG00000001661;NewGe…
molecular function	catalytic activity	5004	26	ENSGALG00000047313;ENSGALG00000013548;ENSGALG00000016400;ENSGALG00000013546;ENSGALG00000028982;ENSGALG00000008048;ENSGALG00000049414;ENSGALG00000033498;ENSGALG00000004336;ENSGALG00000032614;ENSGALG00000016570;ENSGALG00000002318;ENSGALG00000026152;ENSGALG00000035726;ENSGALG00000053886;ENSGALG00000021230;ENSGALG00000001486;ENSGALG00000039011;ENSGALG00000007636;ENSGALG00000021656;ENSGALG00000043257;…
biological process	multicellular organismal process	3803	23	ENSGALG00000000112;ENSGALG00000011222;ENSGALG00000003863;ENSGALG00000006202;ENSGALG00000016400;NewGene_13778;ENSGALG00000010983;ENSGALG00000037272;ENSGALG00000031862;ENSGALG00000016684;ENSGALG00000013640;ENSGALG00000032428;ENSGALG00000008669;ENSGALG00000035726;ENSGALG00000006785;ENSGALG00000001486;ENSGALG00000021230;ENSGALG00000034478;ENSGALG00000021656;ENSGALG00000007636;ENSGALG00000035733;ENSGA…
biological process	developmental process	3327	19	ENSGALG00000000112;ENSGALG00000016400;NewGene_13778;ENSGALG00000010983;ENSGALG00000031862;ENSGALG00000037272;ENSGALG00000016684;ENSGALG00000013640;ENSGALG00000008669;ENSGALG00000035726;ENSGALG00000006785;ENSGALG00000001486;ENSGALG00000034478;ENSGALG00000021230;ENSGALG00000035733;ENSGALG00000021656;ENSGALG00000007636;ENSGALG00000033520;ENSGALG00000041878
biological process	interspecies interaction between organisms	633	18	ENSGALG00000013723;ENSGALG00000002329;ENSGALG00000052643;ENSGALG00000042227;ENSGALG00000006785;ENSGALG00000053886;ENSGALG00000026152;ENSGALG00000035733;ENSGALG00000007636;ENSGALG00000028256;ENSGALG00000034478;ENSGALG00000009639;ENSGALG00000028982;ENSGALG00000045085;ENSGALG00000011222;ENSGALG00000015235;ENSGALG00000016670;ENSGALG00000016400
cellular component	protein-containing complex	3630	15	ENSGALG00000047152;ENSGALG00000051101;ENSGALG00000043234;ENSGALG00000019147;ENSGALG00000008666;ENSGALG00000033498;ENSGALG00000013640;ENSGALG00000011222;ENSGALG00000006202;ENSGALG00000035726;ENSGALG00000008669;ENSGALG00000023953;ENSGALG00000001486;ENSGALG00000007546;ENSGALG00000036942
molecular function	transporter activity	995	14	ENSGALG00000041878;ENSGALG00000016684;ENSGALG00000010293;ENSGALG00000039978;ENSGALG00000043234;ENSGALG00000047152;ENSGALG00000036942;ENSGALG00000016791;ENSGALG00000001661;ENSGALG00000006202;ENSGALG00000008602;ENSGALG00000054473;ENSGALG00000007596;ENSGALG00000003863
molecular function	molecular transducer activity	941	12	ENSGALG00000035733;NewGene_13778;ENSGALG00000038069;ENSGALG00000012472;ENSGALG00000035726;ENSGALG00000003863;ENSGALG00000011222;ENSGALG00000048767;ENSGALG00000010293;ENSGALG00000001149;ENSGALG00000049024;ENSGALG00000019147
molecular function	molecular function regulator	1227	12	ENSGALG00000015235;ENSGALG00000034478;ENSGALG00000053788;ENSGALG00000028256;NewGene_13778;ENSGALG00000046192;ENSGALG00000016670;ENSGALG00000002329;ENSGALG00000010983;ENSGALG00000008660;ENSGALG00000019555;NewGene_8811
biological process	locomotion	761	10	ENSGALG00000031862;ENSGALG00000002329;ENSGALG00000028256;ENSGALG00000016670;ENSGALG00000035733;ENSGALG00000046192;ENSGALG00000006527;ENSGALG00000034478;ENSGALG00000038069;ENSGALG00000015235
molecular function	structural molecule activity	578	5	ENSGALG00000000309;ENSGALG00000013640;ENSGALG00000019114;ENSGALG00000023953;ENSGALG00000000112
molecular function	transcription regulator activity	1076	4	ENSGALG00000031862;ENSGALG00000006785;ENSGALG00000037272;ENSGALG00000013956
biological process	biological adhesion	514	3	ENSGALG00000006527;ENSGALG00000019114;ENSGALG00000045510
cellular component	other organism part	2	1	ENSGALG00000023953
molecular function	protein folding chaperone	18	1	ENSGALG00000033498
biological process	reproduction	704	1	ENSGALG00000023953
biological process	behavior	389	1	NewGene_13778
biological process	reproductive process	700	1	ENSGALG00000023953
biological process	multi-organism process	553	1	ENSGALG00000023953
cellular component	virion	3	0	--
cellular component	virion part	3	0	--
molecular function	antioxidant activity	55	0	--
molecular function	protein tag	2	0	--
molecular function	cargo receptor activity	95	0	--
molecular function	translation regulator activity	90	0	--
molecular function	nutrient reservoir activity	1	0	--
molecular function	molecular carrier activity	18	0	--
molecular function	small molecule sensor activity	2	0	--
biological process	growth	273	0	--
biological process	pigmentation	61	0	--
biological process	rhythmic process	115	0	--
biological process	intraspecies interaction between organisms	33	0	--
biological process	detoxification	67	0	--
biological process	biomineralization	36	0	--

## Sheet: Table S7
Table S7 DEGs KEGG enrichment analysis on 32wk
ID	Description	GeneRatio	BgRatio	enrich_factor	pvalue	qvalue	geneID	gene_number	Contained
ko04060	Cytokine-cytokine receptor interaction	0.2295	0.035	6.56	1.4904e-08	7.37356e-07	ENSGALG00000002329;ENSGALG00000006318;ENSGALG00000011222;ENSGALG00000012472;ENSGALG00000015235;ENSGALG00000019147;ENSGALG00000028256;ENSGALG00000034478;ENSGALG00000035733;ENSGALG00000038069;ENSGALG00000042963;ENSGALG00000046192;ENSGALG00000053788;NewGene_14896	14	down
ko04514	Cell adhesion molecules	0.1311	0.0267	4.91	0.000195684	0.00484061	ENSGALG00000008656;ENSGALG00000008666;ENSGALG00000008669;ENSGALG00000019114;ENSGALG00000038559;ENSGALG00000049208;ENSGALG00000051101;ENSGALG00000052371	8	down
ko04650	Natural killer cell mediated cytotoxicity	0.0328	0.0011	29.16	0.00195904	0.0323069	ENSGALG00000008447;ENSGALG00000028448	2	down
ko04672	Intestinal immune network for IgA production	0.0656	0.0101	6.48	0.00325858	0.0403035	ENSGALG00000000919;ENSGALG00000008656;ENSGALG00000008669;ENSGALG00000051101	4	down
ko04621	NOD-like receptor signaling pathway	0.082	0.0236	3.47	0.0141925	0.140431	ENSGALG00000003863;ENSGALG00000013723;ENSGALG00000016670;ENSGALG00000026152;ENSGALG00000048325	5	down
ko00780	Biotin metabolism	0.0164	0.0006	29.16	0.033867	0.279254	ENSGALG00000047143	1	down
ko05160	Hepatitis C	0.0164	0.0007	23.32	0.0421559	0.297944	ENSGALG00000045085	1	down
ko04723	Retrograde endocannabinoid signaling	0.0164	0.0014	11.66	0.0825626	0.46993	ENSGALG00000010417	1	down
ko04145	Phagosome	0.0656	0.0274	2.39	0.0854872	0.46993	ENSGALG00000002496;ENSGALG00000049208;ENSGALG00000051101;ENSGALG00000052371	4	down
ko00053	Ascorbate and aldarate metabolism	0.0164	0.0018	8.97	0.105997	0.507996	ENSGALG00000016570	1	down
ko05168	Herpes simplex virus 1 infection	0.082	0.043	1.91	0.120709	0.507996	ENSGALG00000013723;ENSGALG00000029569;ENSGALG00000049208;ENSGALG00000051101;ENSGALG00000052371	5	down
ko00240	Pyrimidine metabolism	0.0328	0.01	3.29	0.123575	0.507996	ENSGALG00000028982;ENSGALG00000039011	2	down
ko04920	Adipocytokine signaling pathway	0.0328	0.0105	3.11	0.135101	0.507996	ENSGALG00000007636;ENSGALG00000010983	2	down
ko04014	Ras signaling pathway	0.0164	0.0025	6.48	0.143752	0.507996	NewGene_8811	1	down
ko00770	Pantothenate and CoA biosynthesis	0.0164	0.0032	5.07	0.179938	0.59348	ENSGALG00000039011	1	down
ko03060	Protein export	0.0164	0.0039	4.17	0.214619	0.627346	ENSGALG00000033498	1	up
ko00020	Citrate cycle (TCA cycle)	0.0164	0.0044	3.76	0.23473	0.627346	ENSGALG00000007636	1	down
ko04080	Neuroactive ligand-receptor interaction	0.082	0.0543	1.51	0.234982	0.627346	ENSGALG00000003212;ENSGALG00000003863;ENSGALG00000010983;ENSGALG00000013546;ENSGALG00000013548	5	down
ko00410	beta-Alanine metabolism	0.0164	0.0045	3.64	0.241321	0.627346	ENSGALG00000039011	1	down
ko04144	Endocytosis	0.0656	0.042	1.56	0.253608	0.627346	ENSGALG00000010293;ENSGALG00000012472;ENSGALG00000049208;ENSGALG00000052371	4	down
ko00260	Glycine, serine and threonine metabolism	0.0164	0.0065	2.54	0.327934	0.670467	NewGene_14892	1	down
ko03420	Nucleotide excision repair	0.0164	0.0065	2.54	0.327934	0.670467	ENSGALG00000028016	1	down
ko00270	Cysteine and methionine metabolism	0.0164	0.0067	2.43	0.339485	0.670467	NewGene_14892	1	down
ko00620	Pyruvate metabolism	0.0164	0.0067	2.43	0.339485	0.670467	ENSGALG00000007636	1	down
ko04910	Insulin signaling pathway	0.0328	0.02	1.64	0.344817	0.670467	ENSGALG00000004336;ENSGALG00000007636	2	down
ko04623	Cytosolic DNA-sensing pathway	0.0164	0.0075	2.2	0.367515	0.670467	ENSGALG00000034478	1	down
ko00600	Sphingolipid metabolism	0.0164	0.0079	2.08	0.383768	0.670467	NewGene_2593	1	up
ko00010	Glycolysis / Gluconeogenesis	0.0164	0.0086	1.91	0.409949	0.670467	ENSGALG00000007636	1	down
ko04218	Cellular senescence	0.0328	0.0232	1.41	0.415528	0.670467	ENSGALG00000049208;ENSGALG00000052371	2	down
ko05164	Influenza A	0.0328	0.0232	1.41	0.415528	0.670467	ENSGALG00000016400;ENSGALG00000051101	2	down
ko00590	Arachidonic acid metabolism	0.0164	0.0089	1.85	0.420112	0.670467	ENSGALG00000030886	1	down
ko00983	Drug metabolism - other enzymes	0.0164	0.0096	1.72	0.444772	0.687641	ENSGALG00000039011	1	down
ko01230	Biosynthesis of amino acids	0.0164	0.0101	1.62	0.463755	0.68963	NewGene_14892	1	down
ko04530	Tight junction	0.0328	0.026	1.26	0.473937	0.68963	ENSGALG00000015492;ENSGALG00000019114	2	down
ko04260	Cardiac muscle contraction	0.0164	0.0115	1.42	0.508465	0.716197	ENSGALG00000005448	1	down
ko00562	Inositol phosphate metabolism	0.0164	0.0119	1.37	0.521147	0.716197	ENSGALG00000004336	1	down
ko04625	C-type lectin receptor signaling pathway	0.0164	0.0138	1.19	0.572487	0.751439	ENSGALG00000006785	1	down
ko03320	PPAR signaling pathway	0.0164	0.0141	1.17	0.579889	0.751439	ENSGALG00000007636	1	down
ko04070	Phosphatidylinositol signaling system	0.0164	0.0149	1.1	0.601347	0.751439	ENSGALG00000004336	1	down
ko04350	TGF-beta signaling pathway	0.0164	0.0156	1.05	0.618403	0.751439	ENSGALG00000042963	1	down
ko01200	Carbon metabolism	0.0164	0.0164	1	0.637924	0.751439	NewGene_14892	1	down
ko04620	Toll-like receptor signaling pathway	0.0164	0.0164	1	0.637924	0.751439	ENSGALG00000034478	1	down
ko04371	Apelin signaling pathway	0.0164	0.0193	0.85	0.696163	0.768224	ENSGALG00000005448	1	down
ko04068	FoxO signaling pathway	0.0164	0.0197	0.83	0.704064	0.768224	ENSGALG00000007636	1	down
ko04210	Apoptosis	0.0164	0.0201	0.82	0.711763	0.768224	NewGene_548	1	down
ko04261	Adrenergic signaling in cardiomyocytes	0.0164	0.0202	0.81	0.714285	0.768224	ENSGALG00000005448	1	down
ko04512	ECM-receptor interaction	0.0328	0.0436	0.75	0.751804	0.774891	ENSGALG00000047648;ENSGALG00000048767	2	down
ko04120	Ubiquitin mediated proteolysis	0.0164	0.0225	0.73	0.75181	0.774891	ENSGALG00000028016	1	down
ko04141	Protein processing in endoplasmic reticulum	0.0164	0.0247	0.66	0.784476	0.792059	ENSGALG00000033498	1	up
ko04020	Calcium signaling pathway	0.0164	0.0346	0.47	0.884208	0.859733	ENSGALG00000003863	1	down
ko05132	Salmonella infection	0.0164	0.0349	0.47	0.886256	0.859733	NewGene_14507	1	down
ko03008	Ribosome biogenesis in eukaryotes	0.0164	0.0399	0.41	0.917578	0.8686	NewGene_2351	1	down
ko04010	MAPK signaling pathway	0.0164	0.0426	0.38	0.93051	0.8686	ENSGALG00000035726	1	down
ko03013	RNA transport	0.0164	0.0585	0.28	0.97507	0.893339	NewGene_2351	1	down
