# Supplementary material for: Integrated Transcriptomic–Metabolomic Analysis Reveals the Effect of Different Light Intensities on Ovarian Development in Chickens
Source: Int J Mol Sci. 2024 Aug 9;25(16):8704. doi: 10.3390/ijms25168704 (PMC11354726; doi:10.3390/ijms25168704)
Supplement: Supplementary file 1 [file ijms-25-08704-s001.zip › Supplementary Tables S8-S13.xlsx]

## Sheet: Table S8
Table S8 Differences in metabolites between NL group and LL group on 22wk
#ID	name	22_NL_1	22_NL_2	22_NL_3	22_NL_4	22_NL_5	22_NL_6	22_LL_1	22_LL_2	22_LL_3	22_LL_4	22_LL_5	22_LL_6	22_NL_Mean	22_LL_Mean	Fold_change	log2FC	Pvalue	VIP	regulated
neg_104	Cytidine 2',3'-cyclic phosphate	18.5373	30.2147	14.7236	20.5004	7.01539	15.5918	13.9038	7.14661	8.46407	7.71432	11.4955	9.52233	17.7639	9.70777	0.54649	-0.871733	0.0493543	1.7117	down
neg_1059	Glyceric acid	15065.8	13304.2	14061.9	13646.7	15233.5	12177.5	9374.88	9399.66	12140.5	10128.6	10478.7	12530.1	13914.9	10675.4	0.767191	-0.382343	0.00129502	2.23268	down
neg_1073	Atractylodin	54.3868	46.6129	66.811	40.7252	40.3964	41.6169	24.7553	24.2682	38.7569	37.7155	36.8914	42.7788	48.4249	34.1943	0.706132	-0.501991	0.0248637	1.75301	down
neg_109	1-(5-Phospho-D-ribosyl)-5-amino-4-imidazolecarboxylate	16.2872	27.9467	17.5956	11.6532	3.86574	11.8055	8.84716	6.63805	3.97409e-10	8.53764	3.97409e-10	10.7143	14.859	5.78953	0.389631	-1.35982	0.0433605	1.64821	down
neg_1211	D-Glucose	197.441	177.982	145.792	156.115	105.676	184.554	98.8599	126.061	112.255	120.135	145.493	144.76	161.26	124.594	0.772628	-0.372155	0.0458615	1.69744	down
neg_1272	Panipenem	22.2573	31.9741	18.2021	20.3844	17.9348	16.5855	12.0479	14.47	8.24286	13.9654	16.8006	15.2482	21.223	13.4625	0.634335	-0.656684	0.0186513	1.89335	down
neg_131	4-Phospho-D-erythronate	43.5726	57.7351	49.0158	37.059	45.6421	42.7366	35.0269	35.5345	27.5357	36.1904	32.1817	36.2131	45.9602	33.7804	0.734992	-0.444199	0.00593492	2.07966	down
neg_1321	Terutroban	63.983	103.727	68.1885	77.2278	58.2035	67.3817	39.0526	52.0859	38.969	64.5987	68.0222	46.6504	73.1187	51.5631	0.705198	-0.5039	0.0288472	1.74323	down
neg_1322	Aleglitazar	29.0065	41.7311	38.7946	38.3496	25.7715	32.24	21.4674	26.6689	16.3966	36.0622	28.451	20.574	34.3156	24.9367	0.726687	-0.460593	0.0345572	1.67347	down
neg_136	myo-Inositol 1,3,4,5-tetrakisphosphate	201.833	117.509	140.351	62.9168	38.5117	56.3189	39.6212	25.7619	6.48653	53.8124	17.3566	53.9959	102.907	32.8391	0.319115	-1.64785	0.0389773	1.77744	down
neg_1406	Docosa-2,4,6,8-tetraenoic acid	125.164	84.711	143.021	97.8793	104.321	139.502	74.5765	36.1284	73.3192	58.0875	103.515	125.4	115.766	78.5045	0.678129	-0.560369	0.0464696	1.60773	down
neg_147	4-Amino-5-hydroxymethyl-2-methylpyrimidine diphosphate	48.5672	54.7406	42.5308	23.3168	25.7911	23.8406	21.8019	15.5752	8.81312	15.456	9.21732	21.0968	36.4645	15.3267	0.420319	-1.25044	0.0116334	2.01999	down
neg_1471	N-(2,4-Eicosadienoyl)piperidine	64.3313	87.4521	82.7858	89.1835	81.0194	87.9926	36.162	80.179	31.5214	63.3407	82.0122	55.7875	82.1274	58.1671	0.708254	-0.49766	0.0406044	1.69144	down
neg_1499	Theasapogenol A	342.429	314.583	493.2	155.962	397.855	81.0661	43.2837	71.7148	138.652	43.1138	44.193	44.3271	297.516	64.2141	0.215834	-2.212	0.0124881	2.02167	down
neg_1560	N-Acetyl-leukotriene E4	25.0481	19.1052	38.0044	15.1129	35.7782	22.6533	14.5152	9.36862	18.2209	7.72875	17.1679	21.908	25.9504	14.8182	0.571022	-0.808381	0.0329598	1.67179	down
neg_1572	6-beta-hydroxydexamethasone	4620.63	5601.2	4272.14	3632.57	5253.94	3947.48	3494.24	2845.48	3681.51	2903.63	3254.7	2459.23	4554.66	3106.46	0.682041	-0.55207	0.00374893	2.14036	down
neg_1602	Trandolapril-d5 Diketopiperazine	245.644	127.849	323.311	156.413	204.673	229.355	99.7944	70.46	214.841	82.9429	143.209	134.014	214.541	124.21	0.578958	-0.788469	0.0307487	1.69686	down
neg_1613	(9Z,11E)-(13S)-13-Hydroperoxyoctadeca-9,11-dienoic acid	0.864586	1.93994	2.71948	2.40508	2.29918	4.84139	14.4242	5.66169	7.52317	6.16975	15.7472	12.6315	2.51161	10.3596	4.12468	2.04428	0.00627212	2.17016	up
neg_1657	Cholylarginine	228.622	204.061	327.451	239.407	219.401	327.251	175.449	131.568	186.792	138.723	249.218	89.483	257.699	161.872	0.628145	-0.670831	0.0130619	1.8852	down
neg_1658	Nicotine imine	603.336	598.605	870.834	729.252	763.814	590.961	473.554	563.311	542.651	588.268	657.103	455.389	692.8	546.713	0.789134	-0.341657	0.0287869	1.70803	down
neg_1665	2-Chlorooctadecanoic acid	58.0522	48.8309	70.6981	54.6635	57.7044	51.3467	46.2101	48.5762	49.8382	51.2658	51.2563	43.2971	56.8826	48.4073	0.851003	-0.232764	0.0423247	1.66904	down
neg_1669	3,4-Dehydrocilostazol	1348.09	1318.24	1932.57	1437.09	1625.99	1381.99	990.578	1235.55	1198.32	1292.21	1509.24	952.65	1507.33	1196.42	0.793738	-0.333266	0.035258	1.6333	down
neg_169	5-Iodo-2-pyrimidinone-2'-deoxyribose	141.916	116.17	118.065	70.2361	52.7359	93.2189	46.6953	47.5014	33.6916	59.1384	56.4785	69.0787	98.7237	52.0973	0.527708	-0.922187	0.0165825	1.97775	down
neg_1717	cis-5,6-Dihydro-5,6-dihydroxy-carotene	15.5841	5.0523	3.97409e-10	5.43765	7.31359	14.2479	21.0794	54.6949	59.4856	22.3513	18.2586	21.5254	7.93926	32.8992	4.14387	2.05098	0.021369	1.91091	up
neg_1737	Sanchinoside B1	249.432	149.702	216.556	184.876	219.687	252.171	233.461	470.362	603.136	357.927	248.237	313.794	212.071	371.153	1.75014	0.807469	0.040062	1.76299	up
neg_1738	Fungichromin	296.648	180.028	259.147	186.469	250.681	304.378	318.652	594.068	831.022	440.538	272.595	370.926	246.225	471.3	1.9141	0.936668	0.0454838	1.73153	up
neg_1792	PS(22:1(13Z)/PGJ2)	3486.74	3274.21	3345.49	2950.82	2762.18	3923.59	2097.38	2369.36	3154.55	2504.18	2963.62	2969.61	3290.5	2676.45	0.813386	-0.297988	0.0272048	1.75091	down
neg_1997	PC(P-18:0/PGE2)	585.887	504.873	706.17	374.395	542.137	431.436	402.567	409.194	328.477	331.136	372.367	394.833	524.15	373.096	0.711812	-0.490433	0.0237739	1.84816	down
neg_2005	PS(22:2(13Z,16Z)/22:6(4Z,7Z,11E,13Z,15E,19Z)-2OH(10S,17))	449.617	409.254	453.163	370.511	405.152	354.624	300.758	324.934	353.975	344.99	387.69	342.259	407.053	342.434	0.841252	-0.24939	0.0107084	1.94732	down
neg_2120	Nitrosylsulfuric acid	1130.63	1009.64	1161.7	1026.09	957.836	1072.3	877.484	865.471	976.148	1022.2	1029.41	957.161	1059.7	954.647	0.900866	-0.150616	0.0331293	1.70772	down
neg_2164	N-Acetyldopamine	9.14404	4.44132	11.1683	12.2047	4.46356	9.53597	5.80058	3.73693	3.22341	2.91206	1.26599	5.14609	8.49298	3.68084	0.433398	-1.20624	0.0145552	1.95114	down
neg_2235	uric acid lactate	22.8704	11.6346	12.4599	21.9228	15.5957	18.7187	15.996	13.8413	8.06074	8.65339	14.5057	6.27998	17.2004	11.2229	0.652477	-0.616001	0.041316	1.69558	down
neg_2252	S-(2-carboxypropyl)-Cysteamine	43253.3	40425	39307.9	37700.2	39251.9	42341.3	32862.7	35863.9	35616.4	39455.3	40436.2	36218.8	40379.9	36742.2	0.909913	-0.136199	0.029447	1.76367	down
neg_2260	3'-thiacytidine	68.4689	57.6629	62.4891	53.6252	54.8154	55.554	55.8381	50.3508	51.5128	52.4324	50.98	48.0189	58.7692	51.5222	0.876686	-0.189868	0.025014	1.85648	down
neg_2289	4-aminobenzoate	110.136	134.143	92.8781	129.967	52.0324	109.097	33.4387	30.8808	38.2588	32.4577	38.1134	44.6291	104.709	36.2964	0.346641	-1.52848	0.00222572	2.40569	down
neg_2291	(1R,6R)-1,4,5,5a,6,9-Hexahydrophenazine-1,6-dicarboxylate	36.8168	40.5732	24.6558	30.6678	23.1016	40.1605	21.0746	24.4187	25.524	19.419	17.4249	29.7769	32.6626	22.9397	0.702322	-0.509795	0.0280558	1.79564	down
neg_2315	xi-2,3-Dihydro-2-oxo-1H-indole-3-acetic acid	152.93	114.207	97.5576	114.811	74.8072	144.225	68.1162	79.0701	50.6744	70.723	64.8245	120.306	116.423	75.619	0.64952	-0.622554	0.0243918	1.80312	down
neg_2440	N-methylethanolamine phosphate	144.618	247.925	90.7557	122.462	61.2786	55.0328	27.5801	26.4887	26.9714	49.5369	11.9904	50.7441	120.345	32.2186	0.267718	-1.90121	0.028498	1.88963	down
neg_2573	N-Acetyl-L-leucine	37.0726	35.8293	31.3306	50.6994	25.5535	33.483	21.1394	31.5769	20.3236	24.1609	26.6348	33.1734	35.6614	26.1682	0.733796	-0.446549	0.0461223	1.66413	down
neg_2645	Coumarin 10	15.3471	43.501	7.65941	2.14065	15.6749	34.1913	0.19491	3.97409e-10	3.97409e-10	2.51936	3.97409e-10	1.76518	19.7524	0.746574	0.0377966	-4.7256	0.0326396	1.85388	down
neg_2937	Trideca-2,5,8-trienoylcarnitine	52.7641	69.7531	7.83963	1.45328	22.9925	57.5702	4.81674	7.3291	3.97409e-10	4.95503	1.64592	10.4368	35.3955	4.86393	0.137417	-2.86337	0.0461973	1.7641	down
neg_2951	Keto-3-deoxy-D-manno-octulosonic acid	3.15719	4.36337	1.83165	3.66557	2.20007	3.26241	3.97409e-10	3.97409e-10	2.56902	2.36479	2.49908	0.654192	3.08004	1.34785	0.437606	-1.1923	0.0238187	1.82699	down
neg_2967	Azelaic acid	594.055	605.135	646.545	821.088	866.933	987.833	1053.3	1211.08	1057.49	2603.66	1131.1	1837.18	753.598	1482.3	1.96697	0.975972	0.0343912	1.80879	up
neg_3010	Solanine	94.4504	108.813	60.2725	51.4329	66.4716	101.129	64.1982	29.1042	33.1064	46.9001	22.055	66.4021	80.4282	43.6277	0.542442	-0.882459	0.0149865	1.88456	down
neg_3089	Calcitriol phosphate	54.2181	61.1018	40.009	50.9941	33.2082	28.886	18.2042	23.0521	18.47	27.5689	18.6528	35.5243	44.7362	23.5787	0.527061	-0.923958	0.00750005	2.07833	down
neg_312	Methylene dithiocyanate	319.103	314.458	433.052	453.154	513.013	445.009	426.497	520.328	765.22	622.302	704.796	437.738	412.965	579.48	1.40322	0.488739	0.0359734	1.71101	up
neg_3250	N-Acetyl-L-glutamate 5-phosphate	21.274	18.2149	20.8303	19.8748	21.0501	23.3328	16.1306	13.7209	19.7829	18.8982	19.6525	16.196	20.7628	17.3969	0.837885	-0.255176	0.0214407	1.83197	down
neg_3257	Dihydroergocristine	2.73938	12.4042	8.22283	3.41209	4.98038	9.11895	2.20512	2.17018	3.97409e-10	5.94951	4.22406	3.97409e-10	6.81297	2.42481	0.355911	-1.49041	0.0396381	1.64075	down
neg_3346	Sinapoyl aldehyde	3.97409e-10	3.97409e-10	3.97409e-10	3.97409e-10	3.97409e-10	3.97409e-10	12.8449	23.2825	36.1681	96.2355	6.10192	44.0705	3.97409e-10	36.4506	9.17204e+10	36.4165	0.0404776	1.79924	up
neg_3404	3-(2,4-Dimethoxybenzylidene)anabaseine	3.97409e-10	3.97409e-10	3.97409e-10	3.97409e-10	3.97409e-10	3.97409e-10	20.378	8.24485	14.2674	44.8784	2.67939	62.5809	3.97409e-10	25.5048	6.41777e+10	35.9014	0.043934	1.78017	up
neg_3435	M-Secociguatoxin 4A	211.632	176.616	126.279	192.959	204.313	191.608	145.836	114.869	117.758	157.977	97.1934	173.646	183.901	134.547	0.731625	-0.450824	0.0171623	1.8658	down
neg_3583	10-Deoxymethynolide	4.1488	2.48528	3.93371	12.9371	26.192	5.26727	24.2575	17.9923	17.7187	37.6077	12.498	29.3531	9.16071	23.2379	2.53669	1.34295	0.0235448	1.78571	up
neg_3687	N-Lauroyl Lysine	72.8358	34.6958	57.0301	16.9109	13.5739	2.52454	184.544	73.6614	230.979	156.824	49.9927	48.3356	32.9285	124.056	3.76744	1.91358	0.0333417	1.77489	up
neg_3698	N-Myristoyl Proline	51.0083	44.6943	27.975	30.7339	18.7797	60.5953	17.0052	10.458	6.45512	28.2119	33.6896	20.2563	38.9644	19.346	0.496505	-1.01012	0.0322551	1.76953	down
neg_3754	Sebacil	49.6554	63.6617	47.7422	45.9538	24.0595	3.4763	210.146	91.6892	123.736	104.658	47.1864	58.4038	39.0915	105.97	2.71082	1.43873	0.0371959	1.7459	up
neg_3784	2,3-dinor Prostaglandin E1	6.19259	6.40178	8.30047	7.48207	5.22174	5.76563	5.25708	3.52608	4.83983	5.58924	6.01047	4.43884	6.56071	4.94359	0.753514	-0.408294	0.0216152	1.80226	down
neg_3878	1,3-Bis(4-nitrophenyl)urea	7604.03	4935.47	2834.49	3430.16	6718.9	5530.28	951.894	1218.02	1602.86	450.133	746.577	624.94	5175.56	932.403	0.180155	-2.47269	0.00198735	2.39415	down
neg_3963	N-palmitoyl-phosphoethanolamine	19.1511	11.0011	7.78289	4.8919	19.4533	17.4543	83.9061	32.4095	72.3105	21.1335	23.0659	23.4895	13.2891	42.7192	3.2146	1.68464	0.0489229	1.7008	up
neg_4011	2-Octenoic acid	23.0592	23.4564	26.589	34.1829	34.1841	43.2983	11.4299	13.9363	9.77128	7.72746	17.8603	12.7003	30.795	12.2376	0.397389	-1.33138	0.00121209	2.34242	down
neg_4014	Pentolame	236.113	262.512	142.901	154.647	163.946	215.149	290.352	273.943	339.652	166.228	283.279	314.524	195.878	277.996	1.41923	0.505111	0.0269809	1.71725	up
neg_4068	Sphinganine	1.68106	3.90761	1.93857	1.7626	1.49814	3.97409e-10	3.97409e-10	0.863177	3.97409e-10	3.97409e-10	3.97409e-10	1.01449	1.798	0.312944	0.174051	-2.52242	0.032413	1.76516	down
neg_4094	Cilobradine	164.506	136.386	179.425	168.135	155.246	159.79	263.944	226.302	233.57	182.447	191.017	218.619	160.581	219.316	1.36576	0.449708	0.00306192	2.22592	up
neg_4101	Alliospiroside A	39.4294	27.0458	39.6398	41.8181	85.5913	25.8407	85.0202	93.5262	141.953	57.8389	135.364	52.525	43.2275	94.3712	2.18313	1.1264	0.0206897	1.83922	up
neg_4109	Abeado	95.6669	63.7999	145.124	50.5265	18.2258	95.9107	3.97409e-10	11.3726	13.8936	3.97409e-10	37.464	12.9106	78.2089	12.6068	0.161194	-2.63313	0.0131344	2.02176	down
neg_4143	(1E,4S,5E,7R)-Germacra-1(10),5-dien-11-ol	20.4587	15.7574	17.843	14.0881	28.0004	6.03114	14.0516	7.90296	3.97409e-10	3.97409e-10	8.9039	2.72187	17.0298	5.59672	0.328643	-1.60541	0.0131926	1.8866	down
neg_4151	LysoPE(0:0/18:2(9Z,12Z))	738.111	527.377	709.533	619.023	1073.07	580.312	1482.92	1116.64	1553.05	939.859	1003.79	823.686	707.904	1153.32	1.62921	0.704172	0.0143676	1.91321	up
neg_4240	VERATRAMINE	32.9636	38.4749	39.5803	35.6016	63.4396	53.9406	71.479	95.7652	123.117	66.2137	49.8654	46.5813	44.0001	75.5036	1.71599	0.779038	0.0464927	1.69898	up
neg_4277	PE-NMe2(16:1(9Z)/20:0)	3.0129	43.0215	9.78768	7.30145	32.0436	17.1805	67.0386	78.1432	64.2585	59.5611	39.5421	61.988	18.7246	61.7552	3.29808	1.72163	0.000440667	2.37387	up
neg_4297	Hexadecanedioic acid	109.313	178.831	175.988	423.609	189.799	341.63	85.0043	89.5794	68.1876	81.7709	197.108	95.1152	236.528	102.794	0.434596	-1.20225	0.0404669	1.73843	down
neg_43	L-Arginine	299.459	559.96	381.232	273.872	312.934	359.853	260.846	256.939	208.093	226.997	227.454	271.539	364.552	241.978	0.663768	-0.591248	0.0329188	1.79135	down
neg_4343	PI(20:0/TXB2)	31.743	50.428	16.6595	25.1117	74.2303	55.2647	133.191	71.5117	136.282	83.3278	47.3406	88.0491	42.2395	93.2836	2.20844	1.14303	0.0154426	1.90834	up
neg_4353	PC(LTE4/22:1(13Z))	1560.55	1360.62	879.798	1255.01	2763.91	1348.57	3308.21	2824.61	2685.25	2456.24	1696.33	1530.79	1528.08	2416.91	1.58166	0.661442	0.0432143	1.62833	up
neg_4355	Flavidulol C	4.93611	4.86832	0.762689	5.28529	8.21611	3.80654	13.122	9.64756	9.73178	8.16426	5.04924	5.62856	4.64584	8.55723	1.84191	0.881203	0.0324663	1.68962	up
neg_4379	Ganolucidic acid A	114.822	115.369	55.7402	88.3016	165.804	94.1772	294.541	317.429	227.39	156.669	128.354	124.147	105.702	208.088	1.96863	0.977189	0.0306509	1.79557	up
neg_4380	Desglucocoroloside	11.0911	21.7082	3.43932	13.6274	48.82	27.429	64.2145	54.8881	78.4557	31.1026	28.6541	50.7924	21.0192	51.3512	2.44306	1.28869	0.0143578	1.89863	up
neg_4382	[(2-Hexylcyclopentylidene)amino]thiourea	684.435	779.588	454.432	515.958	665.047	554.928	1390.03	1324.23	1200.93	758.578	597.394	717.534	609.065	998.114	1.63877	0.71261	0.0393511	1.74518	up
neg_4388	Penitrem D	1184.23	1832.02	1196.31	1577.75	2121.86	2461.16	2357.93	2579.9	3084.54	2247.7	2691.18	2940.36	1728.89	2650.27	1.53293	0.616291	0.0052318	2.10028	up
neg_4389	(3a,5b)-24-oxo-24-[(2-sulfoethyl)amino]cholan-3-yl-b-D-Glucopyranosiduronic acid	3.3868	3.76769	5.95108	2.97273	3.97409e-10	5.64352	7.15496	14.3542	14.7181	9.20846	7.83059	20.3055	3.6203	12.262	3.387	1.76001	0.00703436	2.12875	up
neg_4449	Ornithylamphotericin methyl ester	3.97409e-10	3.29637	3.97409e-10	6.41822	3.97409e-10	14.6296	21.6037	15.5111	18.4208	21.2176	15.7474	14.3861	4.05736	17.8145	4.39065	2.13443	0.00102492	2.3175	up
neg_4450	(4E,7E,10Z,13E,16E,19E)-docosa-4,7,10,13,16,19-hexaenoic acid	27.8831	42.5178	30.454	30.8429	49.0028	61.4528	64.8871	47.3387	76.6725	55.3665	66.627	79.2129	40.3589	65.0175	1.61098	0.687941	0.00728128	2.00385	up
neg_4457	5,9,11-trihydroxyprosta-6E,14Z-dien-1-oate	18.2173	28.2541	24.9543	16.3742	30.9625	21.5466	43.3629	37.6282	37.0811	38.7018	27.0972	24.5832	23.3848	34.7424	1.48568	0.571124	0.0140277	1.92639	up
neg_4465	PIP(22:4(10Z,13Z,16Z,19Z)/6 keto-PGF1alpha)	116.617	149.926	103.553	93.8887	175.388	117.143	182.84	182.92	217.562	183.589	170.912	149.066	126.086	181.148	1.4367	0.522762	0.00601776	2.06345	up
neg_4466	Soyasaponin A2	24.6701	61.2754	22.191	26.563	53.7062	52.8385	66.8495	48.9276	103.754	58.7286	55.4071	92.0841	40.2074	70.9586	1.76481	0.819517	0.0240713	1.78469	up
neg_4470	PI(20:1(11Z)/6 keto-PGF1alpha)	2353.48	2479.74	1710.66	1673.21	4461.75	2085.18	5414.41	3787.83	5169.01	3857.82	2893.81	2771.77	2460.67	3982.44	1.61844	0.694603	0.0339274	1.69633	up
neg_4473	(4-{2-[(1R,16Z,24Z,29Z)-1,18-dihydroxy-19,31-dimethoxy-15,17,21,23,30,36-hexamethyl-2,3,10,14,20-pentaoxo-11,27,37-trioxa-4-azatetracyclo[31.3.1.0??,??.0????,????]heptatriaconta-16,24,29-trien-12-yl]propyl}-2-methoxycyclohexyl)oxidanesulfonic acid	46.1551	53.3674	31.1785	30.0595	67.4981	36.8845	71.849	67.8978	78.7756	68.4739	55.5269	57.6838	44.1905	66.7012	1.5094	0.593975	0.0112486	1.97572	up
neg_4474	Ganoderic acid L	1068.66	1707.86	989.359	1392.08	2256.21	2344.55	2778.53	2408.91	3643.33	2251.83	2323.35	2946.78	1626.45	2725.46	1.67571	0.744769	0.00648179	2.02814	up
neg_4475	Cucurbitacin D	20.0572	24.5346	14.0141	20.5879	24.4569	29.8067	34.4902	28.1699	54.7413	25.3099	34.6429	46.7754	22.2429	37.3549	1.67941	0.747954	0.0204623	1.8663	up
neg_4498	PC(22:2(13Z,16Z)/LTE4)	261.422	266.733	253	210.348	426.302	228.449	428.563	484.022	377.499	469.547	428.035	316.022	274.376	417.281	1.52084	0.604868	0.00587341	2.06108	up
neg_4499	25-Hydroxyvitamin D3 3-sulfate ester	13268.9	11272.6	10355	11059.4	17522.5	12328.7	18790	17073.1	18087	16349.6	14668.1	13317	12634.5	16380.8	1.29651	0.374634	0.0211608	1.80475	up
neg_4587	VAPIPROST	0.69345	0.303117	0.213423	0.00302274	1.74294	0.360161	6.11141	2.72107	3.04462	2.06257	0.19776	1.63156	0.552685	2.62816	4.75527	2.24953	0.049701	1.69209	up
neg_4601	N-Docosahexaenoyl Glutamine	34.311	28.6309	19.3255	19.392	84.7264	32.0342	195.942	106.262	175.123	64.4997	60.3221	58.8233	36.4033	110.162	3.02615	1.59748	0.0310088	1.80088	up
neg_462	3-Acetyl-4-hydroxy-6-methyl-2H-pyran-2-one	51.261	48.5839	39.9209	47.1028	23.8233	37.7282	28.2665	27.7818	29.2418	31.3512	28.0697	28.8504	41.4034	28.9269	0.698661	-0.517336	0.0284505	1.9423	down
neg_4631	Jurubine	850.012	777.598	462.801	456.846	729.646	596.921	295.836	297.502	306.042	402.978	281.352	496.625	645.637	346.723	0.537024	-0.896943	0.00502765	2.14807	down
neg_4653	LysoPE(0:0/24:1(15Z))	1730.44	1654.24	1394.57	1513.73	1620.66	1792.98	2082.78	1913.15	2035.75	1778.22	1645.04	1743.07	1617.77	1866.34	1.15365	0.206201	0.0230351	1.75451	up
neg_4680	4-Hydroxynonenal	226.086	373.187	352.19	504.341	209.327	415.123	101.538	87.8881	58.2769	119.875	198.484	128.108	346.709	115.695	0.333696	-1.58339	0.0026956	2.26971	down
neg_4684	PGP(a-25:0/PGF1alpha)	56.5118	108.619	61.3973	95.5973	158.633	107.791	195.196	213.074	203.512	130.582	252.922	155.779	98.0915	191.844	1.95577	0.967735	0.00255698	2.1575	up
neg_4695	PC(LTE4/22:0)	115.155	89.1879	40.6214	71.318	231.087	150.774	507.513	303.936	445.933	201.599	131.385	191.331	116.357	296.949	2.55205	1.35166	0.0322583	1.77481	up
neg_4703	Dronabinol	3.60178	34.7079	19.3836	18.2693	7.93225	22.9641	6.53432	10.9848	1.62004	1.52107	12.0287	3.80651	17.8098	6.08258	0.341529	-1.54992	0.0496007	1.6305	down
neg_4708	[(2R,3S,4S,6R,7S,8R)-4-Ethenyl-3-hydroxy-2,4,7,14-tetramethyl-9-oxo-6-tricyclo[5.4.3.01,8]tetradecanyl] 2-[2-(diethylamino)ethylsulfanyl]acetate	22.4412	30.5673	20.5262	26.6748	36.2593	26.6258	42.4238	33.3827	50.1678	30.6789	28.5094	50.2687	27.1824	39.2386	1.44353	0.529597	0.030484	1.76696	up
neg_4709	LysoPE(22:5(7Z,10Z,13Z,16Z,19Z)/0:0)	7502.35	5906.83	6015.48	5216.93	9594.45	8422.37	8791.65	8172.8	12943.8	9556.34	7931.05	9314.1	7109.74	9451.63	1.32939	0.410767	0.0437923	1.62297	up
neg_4710	17-Aminogeldanamycin	8404.9	11068.5	7506.64	10391.5	12181.3	7546.1	8172.5	7401.72	4829	6649.92	8014.38	5936.93	9516.49	6834.08	0.71813	-0.477683	0.022018	1.80821	down
neg_4712	Ganoderic acid alpha	3241.12	1753.66	2726.78	2936.68	2995.01	2761.13	3212.92	4579.3	4425.43	3691.12	3820.22	2859.38	2735.73	3764.73	1.37613	0.46062	0.0145889	1.8658	up
neg_4728	Cholylhistidine	3834.23	2777.67	3457.46	3437.93	4723.65	4381.93	5472.84	4418.47	4337.37	4930.35	4197.89	4372.82	3768.81	4621.62	1.22628	0.294291	0.0376755	1.67973	up
neg_4741	24-Hydroxycalcitriol	84.3012	35.9667	77.9013	38.2739	47.6695	33.2665	122.811	63.9156	145.765	83.1451	84.5697	83.5522	52.8965	97.2931	1.83931	0.879165	0.0181736	1.82782	up
neg_4744	Abscisic alcohol	3.54142	5.03683	6.42943	3.5784	3.97409e-10	5.42404	11.5419	5.99557	5.8282	10.8473	10.9651	6.78084	4.00169	8.6598	2.16404	1.11373	0.00944208	1.94159	up
neg_4784	PGP(i-20:0/6 keto-PGF1alpha)	155.628	195.682	101.654	102.822	215.027	213.744	587.95	291.624	477.171	289.941	208.794	243.144	164.093	349.771	2.13154	1.09189	0.0270439	1.84391	up
neg_4795	1-Palmitoyl-2-hydroxy-sn-glycero-3-phosphoethanolamine	57658.4	61083.4	45186.5	43549.8	73313	70392.3	134258	81891.5	122740	79665.1	67484.7	77210.8	58530.6	93875.1	1.60386	0.681552	0.0242019	1.84335	up
neg_4798	Propafenone glucuronide	3646.02	3856.65	2801.74	2767.12	4251.34	4484.81	7231.87	4697.09	6925.45	5015.57	4172.4	4651.63	3634.61	5449	1.4992	0.584191	0.0175073	1.88311	up
neg_4799	Malformin	97.4907	96.3452	76.2487	73.9228	109.498	116.984	190.811	119.775	193.078	137.549	110.533	114.938	95.0816	144.447	1.51919	0.603306	0.0229804	1.84629	up
neg_4803	Taurochenodeoxycholate-7-sulfate	84.9955	97.272	62.0959	73.4986	85.4712	96.1358	127.001	109.366	164.649	116.521	104.665	92.2854	83.2448	119.081	1.4305	0.516516	0.0160888	1.89109	up
neg_4817	7a,17-dimethyl-5b-Androstane-3a,17b-diol	32.9872	17.7088	37.4043	15.3756	18.8246	23.2185	189.086	119.417	156.748	31.4541	54.1288	55.0135	24.2532	100.975	4.16336	2.05775	0.0316468	1.86251	up
neg_4824	1,25-Dihydroxyvitamin D3-26,23-lactone	4283.88	4809.53	3076.63	3174.59	6219.89	5751.21	15341.1	8209.03	11480.8	6593.57	5323.77	6537.13	4552.62	8914.23	1.95804	0.969413	0.0367192	1.76753	up
neg_4828	LysoPC(15:0/0:0)	2530.76	2019.24	2648.04	2245.89	3629.83	3081.75	3925.57	3210.18	4644.14	4354.25	3409.2	3964.18	2692.59	3917.92	1.45508	0.541096	0.00377312	2.11261	up
neg_4895	Notoginsenoside R10	42.7048	13.64	28.5438	23.1737	36.8843	44.9686	52.3521	37.3095	46.4047	64.6097	45.8494	59.0511	31.6525	50.9294	1.60902	0.686179	0.0133956	1.87544	up
neg_4903	Physangulide	32.6871	18.738	30.1742	34.8389	30.0055	39.1346	22.2891	16.6695	8.88849	31.9379	19.0076	8.95299	30.9297	17.9576	0.580595	-0.784397	0.0177748	1.85829	down
neg_4920	Milbemycin beta1	163.685	161.563	137.724	119.616	205.872	159.462	363.368	266.733	292.548	190.76	170.857	204.272	157.987	248.09	1.57032	0.651057	0.0283599	1.83061	up
neg_4960	Glucosylsphingosine	9548.48	7889.46	8060.9	7636.25	10668.2	9728.8	14365.9	11055	13067.3	10268.9	9991.3	9284.02	8922.02	11338.7	1.27087	0.345818	0.0330073	1.71754	up
neg_4965	Hexylcaine	13967.6	11594.5	11837.8	10976.4	15477	13937.8	20351.7	15973.2	18887.4	15246.7	14579.7	13718.1	12965.2	16459.5	1.26951	0.344275	0.0237912	1.78894	up
neg_4986	Pinacidil pyridine N-oxide	548.77	528.491	612.172	238.474	289.429	382.109	156.952	231.875	197.947	324.776	348.684	341.52	433.241	266.959	0.616191	-0.698551	0.0474485	1.62792	down
neg_4993	Juvenile hormone III acid	66.4156	51.8381	44.0343	34.0658	109.312	59.4572	140.674	140.825	163.046	82.558	81.4054	78.7198	60.8538	114.538	1.88218	0.912407	0.0190237	1.85289	up
neg_5046	Cucurbitacin A	35534.2	18828.9	31375.2	31426	31816.9	29758.6	31550.7	44766.7	46559.8	37258.9	40496.6	31393.8	29789.9	38671.1	1.29812	0.376429	0.0303963	1.69353	up
neg_5061	Temsirolimus	242.928	145.718	197.493	171.916	247.626	222.277	472.843	390.114	502.881	368.295	355.534	289.412	204.66	396.513	1.93743	0.954142	0.000914024	2.34517	up
neg_5090	PE(18_1(9Z)_0_0)	48395.6	48215.4	42481	28126.6	51553.5	45558.1	83658.7	51822.9	76492.2	57347.4	53838.9	51113.8	44055	62379	1.41593	0.501753	0.0249157	1.79735	up
neg_5094	Radalbuvir	3020.21	3228.96	2652.94	1820.14	2865.51	3068.61	4861.25	3008.88	4287.98	3720.7	3453.79	3189.3	2776.06	3753.65	1.35215	0.435255	0.0219082	1.79548	up
neg_5101	Cyanoginosin	22.6355	39.3429	18.5843	12.4468	30.5953	28.2157	64.8001	44.5307	37.772	48.8668	33.7543	22.9689	25.3034	42.1155	1.66442	0.735018	0.0408316	1.66279	up
neg_5113	PGP(a-25:0/PGE1)	78.8109	79.4503	81.17	76.3819	109.492	118.008	151.699	119.772	133.301	149.588	99.5432	115.187	90.5522	128.181	1.41555	0.501366	0.00735991	2.01134	up
neg_5115	Cyclolinopeptide B	247.225	183.969	178.632	210.79	311.547	244.018	312.323	280.49	347.33	325.238	217.618	272.105	229.364	292.517	1.27534	0.350885	0.0454825	1.60561	up
neg_5127	LysoPE(P-16:0/0:0)	42544.2	45309.2	38713.1	33767.7	59705.5	45863.1	97444.3	60890.5	84968.4	72950.2	46838	52284.2	44317.2	69229.3	1.56213	0.643517	0.0251395	1.84273	up
neg_5132	PG(PGJ2/i-24:0)	9210.15	9485.07	8002.96	6390.17	14278.1	9932.83	29085.8	15524.5	22952.4	16279.2	11733.1	12951.1	9549.87	18087.7	1.89402	0.921454	0.0240601	1.86784	up
neg_5133	PG(i-24:0/PGF2alpha)	74.7448	125.231	60.459	60.1452	133.469	97.016	335.726	209.233	210.099	138.191	108.379	161.344	91.8443	193.829	2.11041	1.07752	0.024871	1.86495	up
neg_5143	35S-Methylokadaic acid 7-hexadecanoate	924.03	974.47	898.056	832.722	1147.32	1135.4	1501.03	1260.87	1493.73	1266.83	1109.63	1083.7	985.334	1285.96	1.30511	0.384166	0.00884665	1.99652	up
neg_5152	Isovaleryl-Val-Val-Sta-OEt	67489.5	56862.5	63693.1	53696.6	72460.9	65770.6	86862.2	70836.4	85816.1	69811.5	72291.1	64205.9	63328.9	74970.5	1.18383	0.24346	0.034877	1.6891	up
neg_5153	LysoPC(18:1(9Z)/0:0)	324938	272923	295864	252641	332696	308473	385017	321735	401040	327927	333710	306104	297922	345922	1.16112	0.215511	0.0379269	1.6553	up
neg_5222	5beta-Cyprinolsulfate	48.9325	98.2655	40.8271	63.8342	119.595	81.5329	222.122	152.045	151.617	128.769	74.2423	117.396	75.4979	141.032	1.86802	0.901514	0.0226023	1.83319	up
neg_5231	Ergokryptine	330.236	295.818	225.112	215.076	466.66	383.092	567.566	437.482	702.805	427.953	337.502	398.443	319.332	478.625	1.49883	0.583837	0.0412971	1.65218	up
neg_5248	2'-Deamino-2'-hydroxyneamine	174.294	91.4023	144.153	117.515	231.96	158.513	202.453	214.827	325.72	209.518	189.019	186.41	152.973	221.325	1.44682	0.532888	0.0413103	1.64004	up
neg_5264	Ilmofosine	21.6003	56.6203	14.7876	38.9733	84.2595	74.0895	183.795	116.972	176.474	68.161	41.2647	81.7425	48.3884	111.401	2.30223	1.20303	0.0483721	1.66069	up
neg_5265	Polymyxin M	32.2928	32.2441	11.8824	21.1536	64.1291	58.3275	81.496	66.3046	142.201	64.766	44.7371	58.8014	36.6716	76.3844	2.08293	1.05861	0.0406658	1.67213	up
neg_5277	Minaprine	50.4637	55.2568	47.7958	53.6125	61.3391	51.8661	116.424	91.1352	78.3723	68.2392	70.764	60.7701	53.389	80.9508	1.51625	0.600504	0.0194886	1.96852	up
neg_5284	Fucoxanthin	14.6381	3.32537	17.3977	15.8815	16.0731	18.3529	26.0588	19.1563	23.0869	22.8822	23.0584	12.0735	14.2781	21.0527	1.47447	0.560198	0.0488692	1.57558	up
neg_5313	Contignasterol	25.5442	44.1389	3.97409e-10	12.1661	46.1552	18.3195	103.104	81.1239	122.609	37.4865	23.4349	41.1823	24.3873	68.1568	2.79476	1.48272	0.0450392	1.67886	up
neg_5326	1-Palmitoyl-sn-glycero-3-phosphocholine	1838.69	2325.3	1159.59	1452.03	1872.99	1872.39	3328.7	3449.96	2536.43	2181.17	1565.05	2210.89	1753.5	2545.37	1.4516	0.537639	0.048431	1.63616	up
neg_5338	Polyporenic acid C	85.2044	104.549	39.6315	18.5599	180.144	62.4145	528.956	238.536	518.203	173.68	83.2389	221.495	81.7505	294.018	3.59653	1.84661	0.0372036	1.77877	up
neg_5398	LysoPC(18:2(9Z,12Z)/0:0)	63.5129	47.5728	88.8422	42.1082	75.2507	54.3476	88.2882	97.3882	62.9582	119.46	92.4946	70.9845	61.9391	88.5956	1.43037	0.516385	0.0350623	1.70721	up
neg_5402	Septacidin	269.531	202.658	204.996	177.907	193.914	197.149	674.324	400.988	647.002	234.259	290.398	495.975	207.692	457.158	2.20113	1.13824	0.0194461	1.97893	up
neg_5413	PS(18:1(9Z)/0:0)	42637.9	38471.5	38360.6	33181.4	41337	31666.6	42054.7	28731.4	20898.6	29367.7	29522.4	29015.6	37609.2	29931.7	0.795863	-0.329408	0.046536	1.62207	down
neg_5428	Liquoric acid	34.0592	26.1121	56.2535	50.1779	64.3777	40.991	88.6917	71.2195	66.0987	82.4632	78.8498	39.5219	45.3286	71.1408	1.56945	0.650256	0.0193144	1.83278	up
neg_5461	LysoPE(0:0/18:0)	20868.7	25105.8	19266.7	16155.9	28326.5	24231.2	65363.5	38621.8	56597.6	38439.4	25490.2	30875.7	22325.8	42564.7	1.90653	0.930947	0.02184	1.92789	up
neg_5466	(2S)-2-[[2-[(2S,3S)-2-[[(2R)-2-Amino-3-mercaptopropyl]amino]-3-methylpentoxy]-1-oxo-3-phenylpropyl]amino]-4-methylsulfonylbutanoic acid propan-2-yl ester	2100.6	2692.67	1966.03	1605.4	3060.94	2592.97	7578.04	4417.03	6496.57	4372.78	2741.32	3338.41	2336.44	4824.03	2.06469	1.04593	0.020666	1.94165	up
neg_5489	N(4)-Oleylcytosine arabinoside	183.371	180.497	205.054	204.553	202.925	179.092	220.442	258.258	248.153	223.423	202.149	192.417	192.582	224.14	1.16387	0.218929	0.0286856	1.81057	up
neg_5491	5-O-beta-D-Mycaminosyltylonolide	532.028	469.34	381.965	353.732	559.319	511.482	616.866	506.945	1195.19	747.592	695.913	615.554	467.978	729.676	1.55921	0.640816	0.0453565	1.6838	up
neg_5501	25-Cinnamoyl-vulgaroside	371.081	665.212	271.268	290.263	500.88	557.48	1241.29	806.257	979.762	665.355	518.197	676.164	442.697	814.504	1.83987	0.879602	0.0166858	1.89046	up
neg_5548	Pregeijerene	4.13969	12.9892	8.83865	5.90192	12.7527	10.6421	3.97409e-10	8.46056	3.16373	2.35206	2.42741	4.22332	9.21071	3.43785	0.373244	-1.42181	0.0124991	1.85035	down
neg_5552	Androsterone	1283.69	934.561	1187.65	1206.54	1412.08	1436.6	856.019	843.891	914.816	1032.46	883.53	993.688	1243.52	920.734	0.740426	-0.433573	0.00576362	2.14442	down
neg_5562	Ganoderic acid H	50945.2	34292.9	38182.1	53124.5	46983.2	56257.5	65365.8	64496.9	94577.1	46489.6	64878.1	53406	46630.9	64868.9	1.39111	0.476241	0.0446519	1.62874	up
neg_5566	Aconitinum	56.3331	52.8431	66.7648	47.5997	78.6839	93.3271	153.664	98.3452	85.9825	174.073	126.321	87.7892	65.9253	121.029	1.83585	0.876451	0.0124324	1.98225	up
neg_5597	22-Angeloyltheasapogenol A	501.926	506.955	421.572	156.518	124.498	193.014	27.7575	57.384	46.2416	22.1271	119.923	45.5341	317.414	53.1612	0.167482	-2.57792	0.0143466	2.05927	down
neg_5599	Phosphatidylethanolamine 16_1-18_1	346.734	565.972	453.951	412.227	181.63	273.243	142.665	102.353	79.4493	213.644	195.671	82.0256	372.293	135.968	0.365218	-1.45317	0.00621268	2.13718	down
neg_56	Diflorasone	19.4852	36.3292	12.9753	21.5356	17.114	14.8195	19.7484	6.47573	7.93641	6.65757	7.71863	9.22198	20.3765	9.62645	0.47243	-1.08183	0.027088	1.78996	down
neg_5610	Yamogenintetroside B	881.705	1015	845.841	567.237	1209.49	958.535	1783.2	1420.2	1958.12	1604.62	1086.92	1288.89	912.967	1523.66	1.66891	0.738904	0.0040446	2.1408	up
neg_5628	Brivaracetam	297.049	335.803	297.672	228.788	371.775	317.081	583.855	436.249	615.004	460.408	357.421	392.232	308.028	474.195	1.53945	0.622418	0.00911992	2.06322	up
neg_5668	Chenodeoxycholylmethionine	470356	568656	456369	385839	490490	512926	716337	601199	635938	549783	508826	533724	480773	590968	1.2292	0.297725	0.0213707	1.81332	up
neg_5676	Cholyllysine	155.749	140.427	160.814	107.671	161.327	141.812	205.048	186.367	228.252	188.757	154.04	154.122	144.633	186.098	1.28668	0.363659	0.0184866	1.86454	up
neg_5690	LysoPC(17:0/0:0)	93652.2	114039	93828.7	78044.7	101133	103986	149683	124237	129023	111211	104626	107121	97447.2	120984	1.24153	0.312118	0.0222343	1.81811	up
neg_5710	PE-NMe2(18:0/20:1(11Z))	275.222	249.684	328.448	251.361	249.765	300.261	193.2	218.51	203.236	245.764	248.647	206.793	275.79	219.358	0.795381	-0.330282	0.00717991	2.00464	down
neg_5739	1-a,24R,25-Trihydroxyvitamin D2	21.496	31.8925	36.2775	46.8006	54.7959	44.7873	99.8049	80.3682	71.395	53.0418	71.6892	42.0723	39.3416	69.7286	1.77239	0.825692	0.0132744	1.94903	up
neg_5744	PE(22:0/18:3(10,12,15)-OH(9))	7483.04	6489.42	5651.75	5897.42	5995.01	6314.63	4579.86	4597.92	5417.44	3756.39	4386.63	5800.85	6305.21	4756.51	0.754378	-0.40664	0.00325942	2.14371	down
neg_5745	alpha-Tocopherol phosphate	15.7908	59.4228	13.3089	3.97409e-10	55.2042	17.1106	244.807	102.623	235.104	84.7822	25.3539	89.2336	26.8062	130.317	4.86146	2.28139	0.0349622	1.80789	up
neg_5754	Glycylserylprolylmethionylphenylalanylvalinamide	91.5789	72.1703	49.7028	25.0846	109.081	68.8147	226.569	88.4792	193.088	159.493	82.7608	94.3241	69.4054	140.786	2.02846	1.02038	0.0359343	1.72369	up
neg_5781	PGP(i-19:0/20:3(6,8,11)-OH(5))	460.183	357.671	698.638	500.52	512.48	391.848	103.546	364.845	367.298	299.831	452.156	368.337	486.89	326.002	0.66956	-0.578715	0.0421533	1.59133	down
neg_5795	PS(22:2(13Z,16Z)/PGF2alpha)	323.73	213.356	343.663	441.494	320.47	323.328	230.158	178.808	179.039	229.714	231.064	229.582	327.673	213.061	0.650224	-0.620992	0.0100316	2.08314	down
neg_58	Aziridine	923.122	1178.5	937.993	914.178	808.408	1031.22	734.156	761.935	765.629	750.104	1024.23	789.104	965.571	804.194	0.832868	-0.263839	0.0398731	1.66197	down
neg_581	1-Nitropropane	8821.77	10846.3	11713.4	7656.41	7956.14	6924.41	5737.28	6377.01	6598.49	8552.39	6790.82	6547.48	8986.4	6767.25	0.753055	-0.409174	0.0358974	1.69115	down
neg_5814	Cholylvaline	695.398	794.127	515.938	237.334	900.816	449.244	2031.25	1055.7	1906.1	920.502	677.923	964.873	598.81	1259.39	2.10316	1.07256	0.0348087	1.76091	up
neg_5824	PI(22:2(13Z,16Z)/PGE2)	252.541	305.245	239.777	109.477	447.859	167.989	932.541	513.874	740.699	425.998	265.853	366.095	253.815	540.843	2.13086	1.09143	0.038075	1.73624	up
neg_5825	PGP(a-25:0/6 keto-PGF1alpha)	59.9928	133.603	66.4163	28.9203	122.294	64.3145	297.357	202.248	269.486	142.311	85.1117	126.177	79.257	187.115	2.36086	1.23932	0.024526	1.85124	up
neg_5833	DHAP(O-18:0)	648.813	506.728	703.846	649.006	494.562	688.24	490.661	497.633	475.461	615.604	469.751	512.728	615.199	510.306	0.829498	-0.26969	0.0413904	1.67401	down
neg_5842	Taurolithocholate sulfate	210.133	230.894	237.534	145.273	298.113	199.952	381.513	284.496	426.67	342.687	233.817	281.9	220.316	325.181	1.47597	0.561664	0.0166703	1.89387	up
neg_5858	5b-Cholestane-3a,7a,12a,24,25-pentol	5.34594	14.8377	8.39826	18.0567	5.18753	12.4372	15.8983	34.138	24.2053	17.7284	17.0089	21.5147	10.7106	21.7489	2.03061	1.02191	0.0113409	1.93695	up
neg_590	N-Methylmyosmine	1193.11	1174.19	963.109	1650.27	725.396	1010.75	556.83	725.668	756.749	606.762	770.824	866.865	1119.47	713.95	0.637755	-0.648925	0.0223988	1.93294	down
neg_5908	LysoPC(0:0/18:1(9Z))	550.39	520.884	501.724	351.329	722.072	378.061	826.242	730.474	926.19	601.95	645.293	622.128	504.077	725.379	1.43903	0.525093	0.0152508	1.87942	up
neg_5925	4alpha-Carboxy-5alpha-cholesta-8,24-dien-3beta-ol	116.353	104.671	96.6082	63.1936	77.4616	95.3757	109.924	109.811	107.788	138.734	97.1978	133.759	92.2771	116.202	1.25928	0.332596	0.042439	1.62048	up
neg_5935	Rphdhd	913.526	1110.39	1047.59	878.495	1204.1	920.515	1649.72	1298.71	1210.37	1302.93	1051.43	1247.99	1012.44	1293.52	1.27763	0.353474	0.017843	1.89636	up
neg_5959	LysoPC(22:2(13Z,16Z)/0:0)	571.695	468.45	484.768	394.307	534.634	496.723	735.126	568.395	665.965	679.233	540.434	584.567	491.763	628.953	1.27898	0.354991	0.00649187	2.01769	up
neg_5978	3,5-Didecanoylpyridine	99.2238	100.263	106.244	65.2149	79.5052	90.9049	126.082	171.576	228.598	87.9323	241.502	251.038	90.2259	184.455	2.04436	1.03165	0.0174367	1.99258	up
neg_5989	LysoPE(0:0/22:0)	1477.36	1987.55	1266.32	929.812	1567.48	1368.35	2546.98	2336.08	2486.75	1739.32	1355.51	1686.31	1432.81	2025.16	1.41341	0.499185	0.0404341	1.67178	up
neg_6012	Icos-2-enoic acid	164.988	237.513	185.771	109.22	102.154	153.385	86.8289	90.2596	110.437	50.6813	78.7397	138.836	158.839	92.6304	0.583173	-0.778004	0.0238255	1.78887	down
neg_6019	Capsoside A	36.287	20.6476	31.9846	22.4205	140.95	20.1842	239.829	134.532	351.299	140.952	131.741	77.9299	45.4124	179.381	3.95004	1.98187	0.0198514	1.88623	up
neg_6029	Estradiol-17beta	44.3868	23.2954	25.9507	28.1662	59.2664	25.3186	13.315	20.9535	34.3052	11.7156	10.9962	9.02116	34.3974	16.7178	0.48602	-1.04091	0.0342471	1.69787	down
neg_6058	PS(15:0/22:1(13Z))	454664	455695	524717	619951	443160	536210	290265	303972	328151	584186	320649	336712	505733	360656	0.713135	-0.487753	0.0249174	1.79806	down
neg_6075	PS(15:0/24:1(15Z))	158640	153329	178132	242374	152675	168598	64126.3	133212	155841	77202.6	167701	145106	175625	123865	0.705281	-0.50373	0.0447036	1.63129	down
neg_6079	PC(15:0/18:2(9Z,12Z))	34315.1	31843.9	37315	40623.8	34094	37486.2	20490.7	22133.2	25241.5	43368.9	22590.7	25755.1	35946.3	26596.7	0.7399	-0.434597	0.0419236	1.71949	down
neg_6145	Rostafuroxin	227.494	364.903	253.788	332.835	388.422	419.597	487.787	460.525	416.07	345.712	429.659	495.696	331.173	439.242	1.32632	0.407429	0.0200562	1.84188	up
neg_6154	DG(15:0/22:6(5Z,7Z,10Z,13Z,16Z,19Z)-OH(4)/0:0)	57.1109	191.782	51.3705	134.862	163.661	184.731	250.24	282.927	200.638	111.39	212.189	346.009	130.586	233.899	1.79114	0.840881	0.0327779	1.71715	up
neg_6197	PE(20:1(11Z)/18:1(11Z))	7603.3	7712.85	9733.68	12267.9	8467.45	10207	5824.8	6712.77	7227.45	7167.29	7450.22	6832.07	9332.03	6869.1	0.736078	-0.442069	0.0180213	1.95638	down
neg_6280	gamma-Humulene	19.9019	82.2017	26.3808	90.8816	52.1831	37.9323	105.081	168.94	212.292	73.3361	88.9989	107.736	51.5802	126.064	2.44404	1.28927	0.0176741	1.89077	up
neg_632	Diazoxon	285.742	172	83.3072	277.625	169.612	190.956	69.5598	132.852	174.269	70.2162	120.484	111.504	196.54	113.147	0.575696	-0.796622	0.0458375	1.7218	down
neg_6331	N-Palmitoyl tyrosine	224.565	214.219	239.144	246.769	249.547	281.637	192.377	211.408	206.349	205.538	253.78	210.112	242.647	213.261	0.878893	-0.186241	0.0451377	1.60956	down
neg_6392	PA(10:0/i-16:0)	150.293	195.38	189.568	143.562	166.277	78.9747	119.952	108.138	121.911	80.7503	74.8763	85.9189	154.009	98.591	0.640163	-0.64349	0.0222899	1.81338	down
neg_6420	(S)-3-(6-Methoxypyridin-3-yl)-3-(2-oxo-3-(3-(5,6,7,8-tetrahydro-1,8-naphthyridin-2-yl)propyl)imidazolidin-1-yl)propanoic acid	204.649	181.66	173.481	189.086	204.15	153.574	147.02	180.954	152.449	120.026	156.537	110.816	184.433	144.634	0.784205	-0.350697	0.0136681	1.90608	down
neg_6432	1-Palmitoyl-2-linoleoyl PE	6273.77	8643.59	8957.11	8437.79	4350.44	5507.1	3075.5	3172.03	4019.67	5345.42	4653.14	3421.48	7028.3	3947.87	0.561711	-0.8321	0.0089594	2.04927	down
neg_6457	11-Dehydrocorticosterone	35550.9	34214.4	36135.7	34801.3	32690.9	36532.5	31859.8	30934	27817.5	36384	32657.6	28098.7	34987.6	31291.9	0.894372	-0.161052	0.0357189	1.75799	down
neg_6474	Erythromycin D	9865.19	9527.59	9982.28	9649.11	10506.2	10312	8541.27	8667.49	8226.85	8620.57	9124.37	7744.85	9973.72	8487.57	0.850993	-0.232781	0.000140457	2.42352	down
neg_6487	1-Octadecanoyl-sn-glycero-3-phosphoethanolamine	12.7028	15.4615	15.1505	18.9392	13.9618	15.0328	26.4022	19.4638	20.2334	23.8446	20.9087	18.249	15.2081	21.5169	1.41483	0.500632	0.00242397	2.17417	up
neg_6516	N-[2,6-Di(propan-2-yl)phenyl]-2-tetradecylsulfanylacetamide	184.273	167.737	170.976	57.5926	158.306	65.4462	392.728	311.683	227.618	92.387	197.139	271.251	134.055	248.801	1.85596	0.892166	0.0443439	1.67343	up
neg_6529	[1-(3,3-Dimethyloxiran-2-yl)-3-[(8S,10S,11S,14R)-11-hydroxy-4,4,8,10,14-pentamethyl-3-oxo-1,2,5,6,7,9,11,12,15,16-decahydrocyclopenta[a]phenanthren-17-yl]butyl] acetate	371.104	364.072	310.509	371.374	256.185	253.071	40.8641	85.4207	28.6453	98.3521	3.97409e-10	102.336	321.052	59.2697	0.184611	-2.43744	6.25792e-06	2.59615	down
neg_6617	N-Stearoyl phenylalanine	186.693	241.678	248.504	266.014	229.669	233.991	111.371	158.157	165.704	197.294	224.505	185.493	234.425	173.754	0.741194	-0.432077	0.011637	1.92715	down
neg_6684	10-Deoxymethymycin	44.003	42.3649	57.1187	43.3462	43.2951	60.2605	21.9341	27.3524	41.8012	29.0079	48.6313	32.5552	48.3981	33.547	0.693147	-0.528766	0.0179294	1.82712	down
neg_67	5-Phenylvaleric acid	848.551	993.289	804.401	785.327	624.997	907.593	597.011	637.646	614.752	633.138	843.209	701.902	827.36	671.276	0.811348	-0.301608	0.0349001	1.71877	down
neg_6721	PA(8:0/17:0)	0.898405	0.408815	0.480715	0.872062	0.350094	0.618362	3.97409e-10	0.00293685	3.97409e-10	3.97409e-10	3.97409e-10	0.165544	0.604742	0.0280802	0.0464333	-4.4287	0.00131358	2.44215	down
neg_6770	5-Fluoromethylornithine	94.2983	44.7635	65.8679	132.584	189.9	171.73	79.8024	39.6453	45.2821	55.6617	25.7101	78.3368	116.524	54.073	0.464051	-1.10765	0.0464786	1.67674	down
neg_6796	ent-6R,16bOH,17-Trihydroxy-7-oxo-6,7-seco-19,6-kauranolide 6-O-glucoside	90.2832	90.3426	134.028	124.41	73.0734	94.5276	3.97409e-10	1.68273	69.2787	58.7139	96.8078	32.7762	101.111	43.2099	0.427352	-1.2265	0.0133675	1.94371	down
neg_68	Creatinine lactate	373.069	523.824	313.393	319.323	323.024	373.807	321.192	315.482	242.716	272.096	259.73	273.819	371.073	280.839	0.756829	-0.401961	0.038553	1.73918	down
neg_6867	Guanosine triphosphate adenosine	729.153	645.588	747.764	752.321	613.369	737.359	568.427	553.329	618.789	704.932	618.951	641.802	704.259	617.705	0.877099	-0.189188	0.0251272	1.77952	down
neg_72	4-Amino-1-[(2R,5R)-5-(aminomethyl)-3,4-dihydroxyoxolan-2-yl]pyrimidin-2-one	232.072	385.394	252.934	200.449	210.506	272.526	193.484	162.583	124.61	166.14	136.695	202.331	258.98	164.307	0.634439	-0.656447	0.0165858	1.91026	down
neg_76	3-Carboxy-2,3,4,9-tetrahydro-1H-pyrido[3,4-b]indole-1-propanoic acid	49.6549	53.7745	39.8593	44.9857	47.8056	38.5259	42.4491	26.7151	16.8488	22.4687	16.2055	34.1854	45.7677	26.4788	0.578547	-0.789493	0.00406039	2.14566	down
neg_799	N-Acetylneuraminic acid 9-phosphate	1329.25	1725.27	1287.56	1651.17	1205.12	1734.71	523.644	636.35	1249.89	1148.39	1020.89	1148.92	1488.84	954.681	0.641223	-0.641103	0.00732016	2.02317	down
neg_811	S-Propyl 2-propene-1-sulfinothioate	1294.53	881.138	1010.85	1095.4	801.982	1470.01	369.261	620.356	874.971	799.259	773.053	791.547	1092.32	704.741	0.645179	-0.632229	0.0138495	1.9334	down
neg_82	urea aspartate	46.2017	67.7848	39.9169	17.2459	36.9507	20.0376	21.7823	22.7792	11.6413	8.9159	13.8999	17.6692	38.0229	16.1147	0.423814	-1.2385	0.0327206	1.79127	down
neg_84	dUDP	172.473	203.343	161.881	135.181	119	178.921	108.283	117.131	102.542	124.1	150.614	139.121	161.8	123.632	0.764102	-0.388164	0.0299966	1.76559	down
neg_93	dTDP-4-oxo-alpha-D-xylose	53.8162	41.9554	47.0201	24.4544	13.0356	25.8421	11.8412	7.65715	7.26599	10.5637	11.565	19.4639	34.354	11.3928	0.33163	-1.59235	0.0142105	2.03848	down
neg_94	UDP-beta-L-arabinofuranose	151.846	115.073	123.122	74.8942	57.2819	82.7559	46.0436	40.1863	39.2903	55.2704	53.5571	64.5832	100.829	49.8218	0.494123	-1.01706	0.0150614	2.03378	down
neg_96	N-Acetyl-D-glucosamine 6-phosphate	16.9806	31.4516	13.8948	20.9267	8.53302	21.162	12.4743	12.2611	6.06951	9.53394	11.2588	10.9901	18.8248	10.4313	0.554125	-0.851717	0.0454071	1.73329	down
pos_10125	Cyclosporin G	92.662	79.0732	74.699	54.8887	112.969	66.2909	131.602	96.9901	102.152	124.157	145.584	98.8904	80.097	116.563	1.45527	0.541285	0.0110595	1.91084	up
pos_10126	2-Ethyltoluene	93.0837	109.083	83.0805	73.8062	103.808	55.692	141.635	104.17	121.972	83.96	136.17	99.5715	86.4255	114.58	1.32576	0.406822	0.0446889	1.60364	up
pos_10163	PS(16:0/18:0)	8705.02	6225.8	8588.37	6137.07	5523.65	8068.94	4326.17	4004.83	3952.61	5445.24	4489.11	4050.65	7208.14	4378.1	0.607383	-0.719322	0.0029713	2.26588	down
pos_10175	PC(P-16:0/18:1(9Z)-O(12,13))	219625	267783	226862	260910	242567	176102	146478	189815	161075	219350	168905	178283	232308	177317	0.763286	-0.389705	0.00997487	1.9465	down
pos_10190	(-)-Dihydrocarveol	2.08305	1.82976	1.96923	2.77166	2.21103	2.45811	3.89879	2.55272	2.89695	2.68197	3.38686	2.77295	2.22047	3.03171	1.36534	0.449264	0.0109519	1.92034	up
pos_1023	PA(P-16:0/PGF1alpha)	2825.05	2283.71	2537.57	2822.23	2146.7	2571.23	1876.08	1756.21	1959.73	1674.2	2071.09	1796.78	2531.08	1855.68	0.733157	-0.447805	0.000877593	2.39389	down
pos_1024	PE-NMe(18:2(9Z,12Z)/18:2(9Z,12Z))[U]	94591.8	60078.4	71290.4	64690.6	62752.6	69434.9	25165.1	43019.6	31672.7	32665.1	36654.6	42199.3	70473.1	35229.4	0.499899	-1.00029	0.000350797	2.44704	down
pos_10241	Madlongiside C	309.42	299.083	328.788	308.095	308.44	343.344	536.579	383.035	371.664	584.117	382.784	337.39	316.195	432.595	1.36813	0.452201	0.0370873	1.79998	up
pos_10251	1,2,4,5-Tetramethylbenzene	25.0995	24.7559	14.7791	14.2875	18.8796	9.09654	53.8298	22.0565	38.7552	25.1646	60.9125	39.1023	17.8164	39.9701	2.24345	1.16572	0.0145897	1.93809	up
pos_10253	pentyl-Benzene	12.1158	19.0188	7.60546	12.4841	11.2303	6.1145	42.0611	14.6278	19.0407	17.9525	38.5636	20.4609	11.4281	25.4511	2.22705	1.15514	0.0316056	1.76031	up
pos_10412	12(S)-HPETE	65.6763	53.565	62.953	88.4744	67.7782	91.6834	129.504	86.8521	108.606	114.704	118.771	78.3128	71.6884	106.125	1.48037	0.565954	0.00736783	1.97264	up
pos_10470	Muconin	173.019	193.455	235.694	220.557	175.724	250.058	528.442	191.986	499.001	380.019	533.723	209.684	208.084	390.476	1.87653	0.908064	0.0354549	1.78463	up
pos_10475	Ibrexafungerp	130.793	122.385	154.087	192.522	142.609	210.886	361.141	200.221	290.112	379.32	317.474	194.72	158.88	290.498	1.82841	0.870587	0.00738813	2.06828	up
pos_10477	CDP-DG(a-21:0/a-25:0)	51.9349	55.5293	68.6456	78.747	52.7014	97.1874	186.561	131.679	115.747	195.461	122.973	149.76	67.4576	150.364	2.22901	1.1564	0.00081533	2.35364	up
pos_10490	Momordicoside G	684.896	729.121	761.623	1142.66	698.131	1279.37	2437.19	1022.13	1677.46	1856.05	1867.83	1156.85	882.633	1669.58	1.89159	0.919603	0.0118272	1.95607	up
pos_10555	Tetronasin	120.547	106.006	161.854	172.041	150.966	172.329	374.5	190.888	473.807	222.16	241.367	186.677	147.291	281.567	1.91164	0.934811	0.0362481	1.78908	up
pos_10573	Ganglioside GA2 (d18:1/18:0)	62.9541	41.5962	52.0828	72.8137	72.666	64.0591	123.054	81.5641	267.146	108.159	262.641	86.9755	61.0287	154.923	2.53853	1.344	0.0446121	1.72231	up
pos_10605	Trihexosylceramide (d18:1/16:0)	3391.34	3295.82	3951.48	3905.97	3441.37	5306.35	6401.53	4713.06	4779.23	8190.02	5357.28	4755.97	3882.06	5699.51	1.46817	0.554018	0.0228245	1.81934	up
pos_10618	DG(20:5(6E,8Z,11Z,14Z,17Z)-OH(5)/18:0/0:0)	2713.27	2458.78	2729.76	2681.17	2709.44	2837.39	4660	2794.21	3882.95	3649.76	4262.66	3039.55	2688.3	3714.86	1.38186	0.46661	0.0159912	2.00205	up
pos_1067	Dehydrocarpaine I	41.1401	33.7661	34.7946	45.1776	44.4581	40.8015	64.8253	40.7495	53.0644	47.8986	49.2226	43.6593	40.023	49.9033	1.24687	0.318306	0.0382471	1.65974	up
pos_10689	24-Ethylidenelophenol	825.111	752.707	676.606	740.646	694.039	693.789	550.292	632.813	666.714	755.257	611.475	617.443	730.483	638.999	0.874762	-0.193037	0.0297106	1.76632	down
pos_10699	Ganglioside GM3 (d18:0/18:1(11Z))	2677.75	1211.75	1631.45	1936.61	2802.64	2483.06	4962.5	2720.66	4086.23	3667.92	4758.77	2649.96	2123.88	3807.67	1.79279	0.84221	0.00708585	2.00342	up
pos_10724	DG(19:0/18:1(12Z)-2OH(9,10)/0:0)	336.942	222.521	258.114	333.301	322.594	354.672	552.041	377.965	400.044	473.499	522.042	360.778	304.691	447.728	1.46945	0.555279	0.00548251	2.03686	up
pos_10743	Cer(d18:0/18:2(10E,12Z)+=O(9))	49.9695	49.986	36.7285	46.1787	37.9083	21.717	147.41	129.884	67.9161	144.958	58.1896	108.224	40.4147	109.43	2.70769	1.43706	0.00610724	2.19314	up
pos_10745	PE(22:6(4Z,7Z,10Z,13Z,16Z,19Z)/P-18:1(11Z))	164.2	129.389	152.512	161.018	151.377	197.853	260.644	171.455	209.011	227.508	229.355	170.737	159.392	211.452	1.32662	0.407753	0.014968	1.86614	up
pos_10759	Trihexosylceramide (d18:1/24:1(15Z))	844.643	862.834	1051.21	1192.08	879.864	1445.61	2152.94	1146.38	1975.16	1854.74	2235.65	1098.84	1046.04	1743.95	1.6672	0.737426	0.0171001	1.88613	up
pos_10792	PE-NMe(18:1(9E)/18:1(9E))	887403	725244	783854	821608	901907	742716	482441	715162	628229	692526	747351	714040	810455	663291	0.818418	-0.28909	0.01536	1.88093	down
pos_10892	Milbemycin A4	15.0138	6.03413	8.59946	7.47736	13.0168	9.37272	21.5599	16.7571	19.1849	11.3803	26.6847	15.9186	9.91905	18.5809	1.87326	0.905548	0.0085179	1.97283	up
pos_10910	Surfactin	883.645	969.214	1174.41	1249.7	911.508	1481.82	2020.07	1513.71	1612.3	2132.42	2119.12	1571.02	1111.72	1828.11	1.6444	0.717561	0.000961198	2.25706	up
pos_10926	PE(20:1(11Z)/15:0)	361.635	314.725	363.736	353.442	353.332	355.918	601.765	404.032	517.384	507.084	591.506	415.499	350.464	506.212	1.4444	0.530473	0.00545821	2.20698	up
pos_10927	Cer(d18:2(4E,14Z)/LTE4)	744.807	675.745	697.29	690.529	722.06	785.673	970.614	728.57	908.723	948.552	1016.23	729.935	719.351	883.771	1.22857	0.296978	0.0216367	1.8718	up
pos_1125	PS(14:1(9Z)/16:1(9Z))	74623.6	51773.7	70671.5	64159	74143.3	66670.7	35784.1	38910.2	51370.7	44512.8	67729.9	41696.3	67007	46667.3	0.696455	-0.521898	0.00695217	2.03874	down
pos_1161	PA(15:0/18:3(9Z,12Z,15Z))	155.503	133.849	164.634	179.416	159.143	199.977	384.862	188.5	320.205	293.414	357.38	204.337	165.42	291.45	1.76188	0.817112	0.0106561	2.0575	up
pos_119	2-(6-Hydroxy-3-oxo-3H-xanthen-9-yl)benzoic acid	54.2114	47.0259	30.3173	51.3176	62.7136	17.4541	46.3543	13.9094	12.4524	14.4283	5.74387	25.2812	43.84	19.6949	0.449246	-1.15442	0.0240248	1.77456	down
pos_1215	Cer(t18:0/20:4(5Z,8Z,11Z,14Z)-OH(20))	142.491	111.528	146.485	146.453	171.641	115.904	208.2	144.923	200.503	175.567	225.033	149.384	139.084	183.935	1.32248	0.403242	0.021852	1.79113	up
pos_1231	PS(15:0/18:1(11Z))	1898.39	982.56	1119.08	1376.8	1933.84	1879.72	2538.68	1751.95	2062.73	2393.46	2411.94	1831.12	1531.73	2164.98	1.41342	0.499189	0.0176355	1.80166	up
pos_1235	PG(a-25:0/PGF2alpha)	201.177	158.934	189.287	204.572	195.248	272.945	505.704	348.12	410.188	470.264	470.204	345.781	203.694	425.044	2.08668	1.06121	0.000127652	2.47631	up
pos_1271	PS(22:5(7Z,10Z,13Z,16Z,19Z)/24:0)	165.674	188.478	216.243	233.164	144.406	298.028	477.521	264.451	440.617	417.047	483.641	263.698	207.666	391.163	1.88362	0.913505	0.00491417	2.10192	up
pos_1322	2-Pentadecylfuran	6.19333	5.23522	4.41092	5.41664	5.94935	3.28963	8.51775	6.13966	6.56646	6.25721	7.29876	5.43545	5.08252	6.70255	1.31875	0.399167	0.0261281	1.70625	up
pos_1402	DG(13:0/6 keto-PGF1alpha/0:0)	102.695	88.7472	94.9774	128.152	100.293	117.719	303.036	114.046	183.654	188.68	203.192	143.931	105.43	189.423	1.79666	0.84532	0.02345	1.89109	up
pos_1480	DG(13:0/20:5(5Z,8Z,10E,14Z,17Z)-OH(12)/0:0)	9.89977	3.8663	1.92195	9.29027	6.85708	1.73808	38.1553	7.07465	22.5066	14.528	20.6807	7.08445	5.59558	18.3383	3.27728	1.7125	0.0438102	1.68199	up
pos_1542	Nopalinic acid	1873.86	1693.39	1961.5	1718.75	1855.02	1634.36	1418.67	1589.15	1492.22	1572.33	1738.77	1584.38	1789.48	1565.92	0.875069	-0.192531	0.00819564	1.96451	down
pos_1593	PE(15:0/22:4(7Z,10Z,13Z,16Z))	87056	57349.5	68106.1	70093.4	70602.4	76148.6	52183.9	51858.5	49269.5	60491.6	56505.1	52189.9	71559.3	53749.7	0.751121	-0.412882	0.00494902	2.21229	down
pos_1609	(2E,4E)-Pentadeca-2,4-dienoylcarnitine	51888.7	47568.6	57048.4	47569.4	55913.8	40556	22261.2	39249	33242.3	29647.4	41317.4	33691.1	50090.8	33234.7	0.663489	-0.591855	0.00120835	2.21747	down
pos_1613	PA(a-25:0/22:6(5Z,8E,10Z,13Z,15E,19Z)-2OH(7S, 17S))	69.6362	89.869	94.8511	99.6803	66.4543	111.012	169.162	136.192	127.438	184.7	140.33	138.789	88.5838	149.435	1.68694	0.754407	0.000440288	2.34514	up
pos_1627	Vitamin D2 3-glucuronide	14.369	12.815	13.5355	17.1767	16.9897	16.1026	47.0021	13.9975	34.9888	31.0427	39.8379	12.4287	15.1647	29.8829	1.97055	0.978601	0.0492175	1.69146	up
pos_1721	THYMOPENTIN	469.429	404.105	418.642	364.792	464.85	385.224	522.186	470.155	589.939	443.551	622.598	439.234	417.84	514.61	1.2316	0.300529	0.0286882	1.74919	up
pos_1728	Atosiban	12184.2	9439.71	8939.87	6925.82	11752.2	5084.4	3763.59	5400.45	2838.69	3183.42	7069.78	4016.9	9054.37	4378.81	0.483612	-1.04808	0.00678616	2.06703	down
pos_1761	Tropolone A	726.312	685.054	751.113	670.015	713.004	663.128	581.254	608.696	674.128	635.985	661.602	709.765	701.438	645.238	0.91988	-0.120483	0.0405644	1.62713	down
pos_1765	Cyclosomatostatin	82696.1	75542.5	86358.3	77616.7	78622.7	78140.3	55894.2	69125.1	73549.6	74248.9	69356.8	75529.2	79829.4	69617.3	0.872076	-0.197475	0.016694	1.88212	down
pos_1768	benzoyl-l-arg	70.7009	52.8584	50.8543	62.6991	57.2171	53.6717	42.6398	40.5272	41.0121	46.0277	52.6111	47.7915	58.0003	45.1016	0.77761	-0.362881	0.00664045	2.11589	down
pos_1769	Bis(2-ethylhexyl) phthalate	317.183	289.433	322.233	293.573	291.694	260.431	205.766	253.797	241.26	239.008	278.852	246.391	295.758	244.179	0.825604	-0.276478	0.00304296	2.1265	down
pos_1849	CPA(18:1(9Z)/0:0)	398.925	331.24	398.94	352.369	422.136	291.441	217.74	280.604	263.154	294.2	288.529	330.731	365.842	279.16	0.763062	-0.390128	0.00727098	1.99174	down
pos_1880	Cyclosporin C	2102.68	1184.84	1833.67	1482.26	2472.1	1689.97	3766.85	2249.55	3864.16	2381.47	4663.6	1982.36	1794.25	3151.33	1.75635	0.812577	0.0272875	1.7976	up
pos_1981	DG(13:0/20:5(5Z,8Z,11Z,14Z,16E)-OH(18R)/0:0)	103.118	37.1942	40.8866	160.283	73.1434	154.993	463.125	229.652	1241.03	263.572	1120.03	304.811	94.9363	603.703	6.35903	2.66881	0.0407397	1.7543	up
pos_2062	Urocanic acid	867.532	830.188	986.496	917.824	908.018	878.756	722.492	816.275	805.581	902.678	878.663	808.301	898.136	822.332	0.915599	-0.127213	0.0496893	1.5592	down
pos_2069	Arginylhydroxyproline	129.297	117.831	138.502	147.428	115.474	107.689	97.9009	102.681	108.565	92.5544	114.784	112.393	126.037	104.813	0.831608	-0.266025	0.0174614	1.89455	down
pos_2510	Tryptamine	74.1775	90.8843	76.0935	78.1002	17.6709	82.9206	0.0562555	0.073779	2.93493	3.97409e-10	0.940002	20.367	69.9745	4.06199	0.0580496	-4.10657	0.0011301	2.424	down
pos_2910	N6-Acetyl-N6-hydroxy-L-lysine	6864.72	4153.89	8788.43	6359.9	3962.56	6001.41	8015.85	7376.45	11758.4	9300.57	8369.24	10794.1	6021.82	9269.1	1.53925	0.622229	0.00936352	1.95099	up
pos_3115	Serylhydroxyproline	96.2126	80.4048	121.316	93.3588	93.5184	127.48	133.049	129.805	115.665	134.588	134.971	110.623	102.048	126.45	1.23912	0.309314	0.0220739	1.84032	up
pos_315	Benzoyl meso-tartaric acid	572.811	514.648	439.332	570.008	473.935	629.419	347.092	418.953	425.603	481.803	476.262	487.973	533.359	439.615	0.824237	-0.278868	0.0286043	1.78599	down
pos_3172	Enokipodin D	18.654	135.512	52.614	52.2215	203.473	120.175	272.329	159.04	391.616	199.772	127.079	275.143	97.1084	237.496	2.44568	1.29024	0.0171158	1.88395	up
pos_3180	Tazolol	114.397	187.204	92.8369	73.5576	81.7785	47.8118	1201.96	522.206	1105	423.396	184.221	400.614	99.5976	639.566	6.4215	2.68291	0.023866	1.94116	up
pos_3183	Ciprofloxacin	49.9982	75.8364	14.0375	25.3467	47.7112	19.5352	1378	520.702	882.55	615.159	309.542	1612.14	38.7442	886.348	22.8769	4.51582	0.00969918	2.16772	up
pos_3341	beta-D-Glucosyloxydestruxin B	20.9737	41.5888	7.99257	21.4631	8.68414	22.1774	2.64478	2.5936	3.97409e-10	3.97409e-10	3.97409e-10	2.43922	20.4799	1.2796	0.0624807	-4.00045	0.0116764	2.13682	down
pos_342	3-Deoxy-D-manno-octulosonate	861.862	704.601	700.449	636.377	552.232	698.537	368.453	411.379	360.196	571.651	433.596	479.995	692.343	437.545	0.631977	-0.662056	0.000802519	2.32058	down
pos_3431	Neomycin	84.4277	117.397	67.5238	80.4365	82.8372	101.887	58.9636	67.4783	58.2142	55.5201	76.3779	75.271	89.0849	65.3042	0.733055	-0.448006	0.0205523	1.87449	down
pos_359	L-Sorbose	65.5521	70.7122	60.5939	58.7368	65.5716	52.1639	41.6888	34.4131	42.1227	31.2914	25.1878	27.0145	62.2217	33.6197	0.540321	-0.888112	2.95925e-05	2.50455	down
pos_3596	L,L-Cyclo(leucylprolyl)	61.2112	57.942	65.0224	56.0083	58.682	63.9339	48.3159	52.8003	51.1436	53.3855	55.2787	53.429	60.4666	52.3922	0.866464	-0.206788	0.00133064	2.2428	down
pos_3652	Seryllysine	35.8747	35.0356	7.32842	24.7292	16.1588	28.5116	23.9325	12.6204	3.76767	3.188	8.09633	16.4108	24.6064	11.336	0.460691	-1.11813	0.0417417	1.69326	down
pos_3656	Lysyl-aspartyl-glutamyl-leucine	42.7329	64.2629	19.3043	32.2842	46.7345	61.4499	19.988	31.6448	29.4721	19.3373	3.97409e-10	36.994	44.4614	22.906	0.515189	-0.956827	0.0361386	1.66846	down
pos_3659	Herbimycin	229.834	496.107	117.859	234.059	271.226	408.847	121.885	142.187	144.971	102.175	114.605	212.406	292.989	139.705	0.476827	-1.06846	0.03957	1.76071	down
pos_3678	Talaromycin A	112.099	225.299	45.3873	173.723	57.3856	35.5196	382.913	199.989	377.801	177.563	65.6912	304.529	108.236	251.415	2.32284	1.21589	0.0433599	1.63807	up
pos_3733	Cyclohexanone oxime	0.108687	0.104557	0.0711098	0.0387588	0.0224396	4.10643e-08	3.97409e-10	3.97409e-10	0.000927807	3.97409e-10	0.00195625	0.0190362	0.0575921	0.00365338	0.0634354	-3.97857	0.0306453	1.87906	down
pos_3767	Chenodeoxycholylasparagine	0.118139	1.77786	1.1966	1.7293	1.4179	2.1976	0.350282	0.664754	0.541098	0.476578	0.80836	0.284655	1.40623	0.520954	0.370461	-1.43261	0.028154	1.82949	down
pos_3773	PS(18:3(6Z,9Z,12Z)/6 keto-PGF1alpha)	49.2269	51.6673	7.74599	3.04053	19.3665	13.188	3.97409e-10	4.62224	3.97409e-10	3.97409e-10	3.184	3.97409e-10	24.0392	1.30104	0.0541216	-4.20765	0.0464224	1.7781	down
pos_3818	20-Hydroxy-3,7,11,15,23-pentaoxolanost-8-en-26-oic acid	12.7797	16.3	3.97409e-10	4.5339	8.69783	10.7922	5.73375	2.15953	3.97409e-10	2.47697	3.97409e-10	3.84735	8.8506	2.3696	0.267733	-1.90113	0.0420531	1.74303	down
pos_3893	17-phenyl-18,19,20-trinor-prostaglandin E2	51.6094	70.5524	45.8849	26.724	29.3471	34.6269	36.5242	28.8635	3.97409e-10	5.19061	12.1085	24.455	43.1241	17.857	0.414083	-1.27201	0.0181273	1.81877	down
pos_39	6-Methylnicotinamide	116.805	80.9479	88.0934	134.335	144.979	65.2847	89.2302	75.4942	38.2996	55.0096	30.1972	55.3111	105.074	57.257	0.54492	-0.875884	0.0144713	1.89247	down
pos_394	N-Formylmaleamic acid	18.6473	24.7538	30.0813	13.9925	18.5435	13.1781	6.26336	9.19468	9.36881	19.4401	11.2201	7.27656	19.8661	10.4606	0.526555	-0.925343	0.0182315	1.80415	down
pos_3940	Pralmorelin	109.466	191.445	81.9106	120.366	131.614	119.464	104.566	103.286	94.2943	45.6847	38.2673	92.8883	125.711	79.831	0.635037	-0.655087	0.0387576	1.64026	down
pos_408	Butyl glucosinolate	180.531	348.594	363.505	230.061	305.57	136.864	151.418	159.71	204.7	194.371	92.6309	124.809	260.854	154.607	0.592693	-0.754643	0.0379209	1.65922	down
pos_415	CDP-glycerol	64.9705	93.8496	133.359	74.445	83.2119	45.7455	42.4635	49.4116	51.885	66.233	24.9703	35.089	82.5969	45.0087	0.544921	-0.875882	0.0263598	1.75186	down
pos_4157	Lysylhydroxyproline	34.8168	55.7757	27.3949	44.6036	43.1993	33.7221	26.605	2.36604	3.97409e-10	3.97409e-10	3.64833	49.821	39.9187	13.7401	0.344201	-1.53868	0.0246107	1.81747	down
pos_418	Deoxyrubroskyrin	66.8099	192.423	180.306	100.363	153.785	54.3687	44.1649	57.3377	91.554	68.5931	22.3529	47.0124	124.676	55.1692	0.442501	-1.17625	0.0335869	1.70767	down
pos_426	Betaine	11437	15167.4	13699.5	15244.4	10507.2	12620.5	8421.53	11794.3	8448.55	10900.2	10875.3	8500.34	13112.7	9823.37	0.749151	-0.416671	0.0093218	1.96355	down
pos_434	Tabtoxinine-beta-lactam	89.6256	131.342	93.0932	84.1738	110.614	67.9709	57.0268	66.1926	83.404	81.484	59.6181	53.993	96.1366	66.9531	0.696437	-0.521936	0.0229848	1.79699	down
pos_4386	Heptanoylcarnitine	117.715	249.632	58.1486	184.064	99.3006	66.994	401.524	300.417	580.393	186.963	87.8221	434.801	129.309	331.987	2.56739	1.3603	0.0383873	1.73061	up
pos_4401	Olitorin	54.8998	70.1596	29.9067	22.8479	34.1779	58.8041	13.3435	7.1319	10.7043	3.97409e-10	7.76804	23.0028	45.1327	10.3251	0.228772	-2.12802	0.00450797	2.20075	down
pos_4436	5-(Biotinamido)pentylamine	28.2952	45.267	23.4867	39.4811	34.8454	34.948	20.6471	27.7441	27.5942	21.6698	18.5983	30.5711	34.3872	24.4708	0.711624	-0.490813	0.0276043	1.7631	down
pos_4441	3'-Hydroxy-T2-triol	61.3321	95.5032	18.2319	44.7787	41.5973	63.2976	7.82877	25.1046	13.766	21.0537	29.6291	54.2894	54.1235	25.2786	0.467054	-1.09834	0.0486302	1.64021	down
pos_4454	puromycin	13.7861	35.5412	37.6052	21.2115	2.02072	7.14542	71.0958	69.6669	10.4613	67.9216	36.5126	45.9123	19.5517	50.2617	2.57071	1.36217	0.0279502	1.78316	up
pos_4458	3-alpha(S)-Strictosidine	20.2383	16.0389	6.06893	9.93796	18.9919	15.96	3.92843	6.00357	8.65739	4.04508	3.08554	2.3303	14.5393	4.67505	0.321545	-1.63691	0.0051595	2.18688	down
pos_446	DL-Allylglycine	454.589	483.256	435.73	383.615	403.865	442.131	406.144	351.786	316.612	436.69	349.31	397.478	433.864	376.337	0.867406	-0.20522	0.0340088	1.68653	down
pos_4502	3b-Pregnadienolone 3-[rhamnosyl-(1->4)-rhamnosyl-(1->4)-rhamnosyl-(1->4)-glucoside]	160.467	154.682	53.1339	78.6188	31.9351	91.882	6.13885	3.97409e-10	4.60873	19.5656	14.211	74.372	95.1198	19.816	0.208327	-2.26308	0.0156674	1.96182	down
pos_453	N-Acetyl-9-O-lactoylneuraminic acid	105.604	143.956	156.2	145.606	89.3473	136.142	70.4639	90.9711	67.5486	108.537	67.3529	85.9179	129.476	81.7985	0.631765	-0.662539	0.00486907	2.08111	down
pos_457	morpholino	116.451	167.792	143.255	105.83	147.635	118.304	20.9011	49.9797	73.7583	136.126	101.137	97.5947	133.211	79.9161	0.599921	-0.737157	0.0243126	1.78564	down
pos_4881	PC(16:1(9Z)/PGE1)	3.97409e-10	0.418681	3.97409e-10	0.168848	0.564661	0.456096	3.97409e-10	0.00911409	3.97409e-10	3.97409e-10	3.97409e-10	3.97409e-10	0.268048	0.00151901	0.00566696	-7.46321	0.0444939	1.7385	down
pos_510	Biriperone	35.509	70.0397	28.4553	17.3858	35.4477	38.6689	15.4781	10.3669	8.0101	5.80866	8.49735	12.4183	37.5844	10.0966	0.268637	-1.89627	0.0116445	2.08301	down
pos_524	Epirubicin glucuronide	43.1646	73.4649	29.2653	69.4214	94.8534	78.1516	3.97409e-10	5.32467	40.544	25.341	48.3213	35.2076	64.7202	25.7897	0.39848	-1.32742	0.0123195	1.91538	down
pos_5265	5(S)-HETE	3.97409e-10	3.97409e-10	3.97409e-10	3.97409e-10	1.51058	3.97409e-10	56.8613	41.1238	30.7873	4.46935	4.75634	26.6739	0.251763	27.4453	109.012	6.76835	0.0228008	1.9766	up
pos_5288	Lauroyl-EA	172.572	153.713	151.842	161.087	159.082	162.893	186.786	180.288	164.528	171.473	177.134	161.175	160.198	173.564	1.08344	0.115613	0.0244494	1.72086	up
pos_5420	Pimecrolimus	56.0858	143.071	47.4363	108.488	151.201	189.056	48.6051	94.3904	77.6792	26.9939	42.112	40.817	115.89	55.0996	0.475449	-1.07264	0.0460496	1.64705	down
pos_5536	L-Monomenthyl glutarate	1.61251	15.2966	2.55413	1.56335	3.97409e-10	3.97409e-10	128.002	57.4822	125.503	70.7726	9.45763	26.5221	3.50444	69.6233	19.8672	4.31231	0.0215168	1.96804	up
pos_554	1,2-Dihydroxy-6-methylcyclohexa-3,5-dienecarboxylate	47.7144	54.6392	55.8549	45.6289	81.162	43.6798	3.97409e-10	19.7847	33.8619	35.8231	32.3583	21.597	54.7799	23.9042	0.436368	-1.19638	0.00286652	2.10592	down
pos_6112	Linoleamide	8.00532	33.0209	45.0746	22.9915	26.6258	13.5219	66.1329	85.793	126.417	112.414	47.9255	15.2922	24.8733	75.6625	3.04191	1.60498	0.0284234	1.85693	up
pos_6113	PGP(18:3(6Z,9Z,12Z)/20:4(5Z,8Z,11Z,14Z))	39.9032	80.9146	46.9711	11.1906	38.8092	50.6196	15.5658	21.9544	3.98851	18.5398	19.3562	19.1895	44.7347	16.4324	0.36733	-1.44485	0.0262014	1.84522	down
pos_6414	Gly Met Cys	137.12	161.915	136.996	143.281	128.696	128.155	86.3597	118.334	96.7693	127.063	129.452	126.487	139.36	114.078	0.818579	-0.288806	0.0205134	1.82747	down
pos_66	3-Methyl-L-histidine	583.849	507.489	407.547	654.631	759.614	418.201	424.463	519.765	254.731	385.115	223.215	284.576	555.222	348.644	0.627937	-0.671309	0.0185862	1.82213	down
pos_670	Dimethylethanolamine	22.5045	19.9754	20.0515	14.7328	16.0112	17.8167	12.1391	10.036	12.7413	12.2077	15.8911	11.2136	18.5153	12.3715	0.668174	-0.581705	0.00203685	2.23165	down
pos_692	2,5-octadienoylglycine	280.026	431.316	349.58	293.701	339.221	300.005	341.096	425.582	457.428	392.297	420.764	461.53	332.308	416.45	1.2532	0.32562	0.0168992	1.88353	up
pos_7069	N-Myristoyl Glutamine	51.3925	16.0203	34.2667	21.9548	22.1934	20.2694	11.0496	18.8447	0.427953	13.1661	1.82702	12.6604	27.6828	9.66262	0.349047	-1.5185	0.0189476	1.88606	down
pos_7111	PE(18:2(9Z,12Z)/TXB2)	0.505933	0.586414	0.41575	3.97409e-10	0.771573	3.97409e-10	3.97409e-10	3.97409e-10	0.128083	3.97409e-10	0.0594686	0.0354793	0.379945	0.0371718	0.0978347	-3.35351	0.0450498	1.71786	down
pos_7120	Prostaglandin H1	39.9175	14.8935	59.9531	35.2534	11.2578	66.7898	3.97409e-10	5.66558	4.70923	28.9946	3.49766	25.6975	38.0108	11.4274	0.300636	-1.73391	0.0369107	1.69749	down
pos_723	Geranylhydroquinone	1153.1	1377.18	1160.38	1179.63	1261.69	1110.73	775.048	940.955	1040.36	1017.64	986.482	1027.63	1207.12	964.686	0.799165	-0.323435	0.00163015	2.1894	down
pos_724	Taisho	251.165	221.959	284.329	255.272	209.895	252.931	475.958	352.429	287.938	266.149	267.472	388.272	245.925	339.703	1.38133	0.466054	0.0385686	1.7672	up
pos_7386	LysoPC(14:0/0:0)	1020.29	751.67	840.366	858.911	1257.6	853.022	3011.21	1805.29	2323.98	1432.55	1436.56	1300.54	930.31	1885.02	2.02623	1.0188	0.0157078	2.00174	up
pos_7463	p-Cymene	28.4203	32.1607	28.3817	26.9704	22.1025	28.728	23.9987	23.0917	23.4476	22.2121	26.3476	25.2942	27.7939	24.0653	0.865849	-0.207812	0.0391205	1.73368	down
pos_7468	Piperidines	41.7972	49.0462	57.4173	49.7147	43.3971	42.9074	49.982	62.178	58.9437	49.5797	57.3671	52.2192	47.38	55.045	1.16178	0.216333	0.0389708	1.68819	up
pos_7519	Dalfopristin	1733.18	1276.52	1481.36	1035.34	1855.43	1253.99	1795.2	1733.08	2204.41	1523.73	2308.54	2137.43	1439.31	1950.4	1.3551	0.438394	0.0173232	1.83243	up
pos_7531	PC(14:0/0:0)	12639.1	9630.65	10663.5	10217.1	15556.8	10334.8	32019.9	20917.5	26358.3	16514.9	17158	15755.9	11507	21454.1	1.86444	0.898741	0.011615	2.0451	up
pos_7639	[6]-Gingerdiol 4'-O-beta-D-glucopyranoside	333.817	225.702	336.678	267.708	525.466	255.026	625.429	533.427	694.478	449.439	474.374	383.102	324.066	526.708	1.62531	0.700716	0.0107431	1.94384	up
pos_7649	Tetrahomomethionine	73.7304	76.0159	73.1689	87.539	66.3817	85.8748	90.108	91.9064	93.5957	82.7835	81.426	83.0838	77.1184	87.1506	1.13009	0.176434	0.0330448	1.68757	up
pos_7787	2-Amino-3-methyl-1-butanol	11.1694	11.3959	13.261	10.9574	14.4438	12.5367	51.8599	19.7889	23.9236	14.3658	22.3732	25.5154	12.294	26.3045	2.13961	1.09735	0.0470949	1.74398	up
pos_7824	Farnesyl acetone	1.81702	17.3853	3.97409e-10	3.673	11.7385	3.69105	13.7304	11.6662	9.40758	29.442	13.9958	25.4005	6.38416	17.2738	2.70572	1.43601	0.0307221	1.72029	up
pos_784	3',4'-(Methylenedioxy)acetophenone	1907.32	2317.88	1952.14	1875.47	2160.03	1950.28	891.308	1225.26	1524.41	1825.5	1972.47	1477.55	2027.19	1486.08	0.733076	-0.447965	0.0182227	1.91318	down
pos_7853	Crispane	10.5763	8.71593	4.73457	7.76678	17.1038	5.36042	108.956	60.4264	123.704	27.4597	20.201	20.5056	9.04298	60.2087	6.65806	2.7351	0.0418691	1.78069	up
pos_7929	10,13-Eicosadiynoic acid	4.30911	2.89176	4.97538	3.31408	5.44797	2.83861	62.418	50.4965	23.4192	6.21648	7.57187	19.7576	3.96282	28.3133	7.14474	2.83688	0.0493517	1.7475	up
pos_7934	7b-Hydroxy-3-oxo-5b-cholanoic acid	209.209	297.14	207.283	266.264	336.263	343.448	495.524	407.062	511.764	451.3	380.437	538.42	276.601	464.085	1.67781	0.74658	0.000333799	2.36718	up
pos_8	2-Oxosuccinamate	170.104	137.133	178.065	196.81	166.374	185.209	124.468	153.245	154.636	141.486	130.167	152.476	172.283	142.746	0.82856	-0.271323	0.016112	1.8812	down
pos_80	Carnosine	547.782	575.5	447.115	517.159	497.057	407.566	410.849	289.024	196.993	290.509	286.745	348.96	498.696	303.847	0.609282	-0.714818	0.000550575	2.33026	down
pos_8065	hydroxytetradecenoylcarnitine	181.892	236.345	179.138	240.588	286.511	329.872	587.552	477.435	467.612	368.106	357.065	484.498	242.391	457.045	1.88557	0.914999	0.000686824	2.33672	up
pos_8071	Protoverine	10693.6	13067.3	10215.6	9893.48	17538.7	15531	17874.5	17399.9	24767.7	18025.3	17006.8	22162.9	12823.3	19539.5	1.52375	0.607628	0.00423312	2.09836	up
pos_8078	PGF2α Alcohol methyl ether	753.627	752.778	735.673	576.408	1214.3	696.232	1156.1	1099.92	1222.79	1095.55	1051.3	878.177	788.169	1083.97	1.3753	0.459749	0.020377	1.88479	up
pos_8081	LysoPE(18:2(9Z,12Z)/0:0)	14048.9	14311.4	12677.4	10499.8	22728.9	12159.7	21779.2	20864.5	22938.7	20512.3	18666.8	16506.8	14404.3	20211.4	1.40315	0.488666	0.0204799	1.88093	up
pos_8083	2-Methoxyestrone 3-glucuronide	76.3809	70.5402	69.6665	66.8682	112.695	51.3267	98.0733	104.326	117.969	98.6458	92.4027	96.856	74.5796	101.379	1.35934	0.442904	0.0223711	1.88723	up
pos_8101	LysoPA(20:4(8Z,11Z,14Z,17Z)/0:0)	185.624	163.871	166.483	175.454	252.59	177.75	290.631	234.382	300.787	244.192	186.901	196.706	186.962	242.266	1.29581	0.373849	0.0424835	1.65151	up
pos_8125	LysoPC(22:6(4Z,7Z,10Z,13Z,16Z,19Z))	10623.1	15593.3	12050.6	13629.2	19193.6	19986.4	18596.5	22020.1	25801.9	20317.3	24701	25728.3	15179.4	22860.8	1.50605	0.590768	0.0033938	2.13831	up
pos_8165	1-Linoleoylglycerophosphocholine	213209	177994	195285	190477	272099	192585	232243	299594	239790	276132	280655	217445	206941	257643	1.24501	0.316153	0.0241802	1.77196	up
pos_8194	Glycerophosphocholine	43.7145	35.5902	40.9993	40.8873	52.3058	40.1181	48.7281	48.6725	51.3728	53.1003	58.3262	42.0092	42.2692	50.3682	1.19161	0.252906	0.0289213	1.70842	up
pos_8269	Luffariellolide	156.479	113.473	125.206	103.275	199.11	155.396	225.833	196.542	202.211	194.319	141.666	182.506	142.156	190.513	1.34016	0.422408	0.0261686	1.77226	up
pos_8283	Anisperimus	139.04	150.064	120.159	100.021	188.654	78.4052	283.803	209.16	256.415	214.042	134.64	135.311	129.39	205.562	1.5887	0.667843	0.0315998	1.74159	up
pos_8288	Ricinoleic Acid methyl ester	2345.56	2455.07	1698.28	1701.31	3581.36	2809.95	7050.54	4278.13	6236.96	3551.55	3098.47	3589.39	2431.92	4634.17	1.90556	0.930215	0.0191913	1.90617	up
pos_8297	17-methyloctadecanoylcarnitine	66.2873	95.8089	42.3085	108.066	74.294	54.9057	17.7394	62.5025	28.9836	27.7798	36.4384	71.6914	73.6118	40.8558	0.555018	-0.849394	0.0345485	1.69006	down
pos_8317	4-Fluoromuconolactone	21.0087	23.6483	20.097	17.2179	35.0902	26.441	76.7925	49.4808	43.604	26.7756	30.5626	34.6835	23.9172	43.6498	1.82504	0.867929	0.0453671	1.71647	up
pos_8318	Phosphocholine	2330.88	2322.34	1877.73	1834.78	3136.41	2348.72	5990.25	4337.9	4250.77	2738.46	2750.89	3060.96	2308.48	3854.87	1.66988	0.739742	0.0293534	1.82778	up
pos_8320	2,3-bis (4-Hydroxyphenyl) Propionitrile	699.428	668.516	612.752	609.467	861.617	732.993	1129.11	1003.6	1043.61	849.733	842.508	844.575	697.462	952.189	1.36522	0.449133	0.00280395	2.16311	up
pos_8324	Allixin	40.0658	36.507	24.9843	32.3201	41.8846	35.1726	61.2581	50.7202	51.5956	38.602	40.1229	43.8206	35.1558	47.6866	1.35644	0.439822	0.0165387	1.85013	up
pos_8325	Glutaminylglutamine	403.611	393.689	359.005	352.415	469.73	423.466	553.462	569.585	587.482	448.623	459.609	450.997	400.32	511.626	1.27804	0.353938	0.00725731	2.04062	up
pos_8329	Phenylalanylphenylalanine	414.807	408.821	338.589	389.465	506.78	459.294	737.999	630.31	628.183	536.069	471.005	497.186	419.626	583.459	1.39043	0.475526	0.00855146	2.02682	up
pos_8334	PC(16:0/0:0)[U] / PC(16:0/0:0)[rac]	162186	161199	126308	132534	222903	171674	393041	306472	295721	195243	189197	211408	162801	265180	1.62887	0.703868	0.025295	1.84887	up
pos_8341	DG(8:0/5-iso PGF2VI/0:0)	342.472	281.175	292.908	227.91	411.69	270.129	388.655	502.07	434.802	384.572	359.254	288.338	304.381	392.948	1.29098	0.368462	0.0484919	1.60907	up
pos_8348	PA(18:1(11Z)/PGJ2)	41.4079	35.8337	29.8828	28.8138	63.306	36.6984	114.522	84.3541	83.4959	42.8364	52.966	56.4605	39.3238	72.4391	1.84212	0.881368	0.0278678	1.81072	up
pos_8358	Isoleucyl-Lysine	6.53815	8.03329	15.076	8.69424	7.67266	6.33215	3.40922	3.93662	1.51643	2.97954	5.28987	2.79591	8.72442	3.32127	0.380686	-1.39333	0.00767756	2.06518	down
pos_8368	3-Methyl-5-pentyl-2-furantridecanoic acid	19.2484	8.97533	10.2096	5.26324	23.6355	12.3829	34.4802	27.3691	35.2955	27.2654	22.3498	23.5598	13.2858	28.3866	2.13661	1.09532	0.00196845	2.19501	up
pos_8372	3beta-Hydroxy-4beta,14alpha-dimethyl-9beta,19-cyclo-5alpha-ergost-24(24(1))-en-4alpha-carboxylate	297.643	191.46	201.637	168.687	339.108	215.945	453.758	354.687	478.221	323.7	270.447	311.802	235.747	365.436	1.55012	0.63238	0.0144234	1.88093	up
pos_8416	N-Myristoyl Asparagine	0.579213	1.39302	0.66845	1.63485	1.43576	0.885291	7.0145	7.51721	6.35407	1.50728	2.56332	3.10349	1.09943	4.67664	4.2537	2.08872	0.0187432	2.00298	up
pos_8457	Isotabtoxin	48.5826	47.0155	38.5436	38.0841	60.2313	58.345	83.4784	64.4944	92.9778	65.795	55.3649	65.4631	48.467	71.2623	1.47032	0.556135	0.00951238	1.98308	up
pos_8476	PE(16:0/0:0)	38071.3	39581.5	29863.4	28314.5	55339.9	44144.5	98363.2	63454.4	92325.5	55620.4	49263	54409.3	39219.2	68906	1.75695	0.81307	0.0164242	1.93196	up
pos_8493	alpha-Tocopherol acetate	1226.81	1259.69	1216.08	1116.47	994.657	1178.42	609.69	850.334	886.112	1061.67	1153.32	1030.88	1165.35	932.002	0.799759	-0.322363	0.0322171	1.77223	down
pos_8496	Ethyl 3-hydroxytridecanoate	190.737	149.866	198.838	150.238	153.163	185.103	93.7783	129.837	143.387	157.231	173.612	135.744	171.324	138.932	0.810929	-0.302352	0.0494543	1.59466	down
pos_8501	di-trans,poly-cis-Undecaprenyl diphosphate	976.689	1057.37	621.936	694.011	1521.9	1303.01	3975.47	2075.13	3109.86	1553.89	1364.56	1776.25	1029.15	2309.19	2.24378	1.16593	0.0264274	1.85779	up
pos_8530	LysoPC(16:0/0:0)	861667	830738	742176	737870	1.05185e+06	875188	1.32699e+06	1.2258e+06	1.23237e+06	973951	968226	984302	849916	1.11861e+06	1.31614	0.396312	0.00875595	1.99865	up
pos_8560	Narbomycin	3868.65	2325.49	3270.33	3274.38	6385.85	4793.88	9520.93	7688.23	7719.17	6809.86	6108.94	7013.63	3986.43	7476.79	1.87556	0.907323	0.00103014	2.27573	up
pos_8592	Polyporusterone B	122.944	115.054	67.8068	48.4631	207.709	113.446	488.186	241.339	378.784	183.259	176.152	181.918	112.57	274.94	2.44238	1.28829	0.0267581	1.8277	up
pos_8597	MG(0:0/18:1(9Z)/0:0)	1710.35	1529.38	1333.39	842.69	2294.11	1400.84	3378.72	2141.98	3345.02	2157.73	2046.49	1832.2	1518.46	2483.69	1.63566	0.709875	0.0203948	1.82852	up
pos_8615	Tazemetostat	182.584	150.257	123.226	141.936	266.227	170.16	389.896	334.989	327.46	238.095	224.861	229.823	172.398	290.854	1.68711	0.754551	0.00786123	2.01074	up
pos_8624	Isopentenyl phosphate	727.584	616.481	604.275	526.001	942.263	707.585	1369.75	985.832	1218.27	827.457	874.876	858.319	687.365	1022.42	1.48745	0.572837	0.0135806	1.9231	up
pos_8625	splitomicin	316.556	252.718	245.152	224.707	340.641	286.681	421.215	357.516	414.909	329.997	355.302	332.478	277.742	368.57	1.32702	0.40819	0.00417884	2.07551	up
pos_8627	Dihydroxycarbazepine	161.36	146.069	126.318	145.545	192.538	203.209	180.789	182.856	251.529	203.377	219.735	173.503	162.507	201.965	1.24281	0.313605	0.0442149	1.5903	up
pos_8634	1-Stearoyl-2-hydroxy-sn-glycero-3-phosphocholine	2901.22	2423.45	2424.2	2174.62	3823.31	2803.89	4721.33	3767.58	4310.16	3606.74	3409.52	3321.3	2758.45	3856.1	1.39793	0.483288	0.00747723	2.00043	up
pos_8646	DG(8:0/PGJ2/0:0)	199.273	136.493	170.579	137.91	209.513	147.339	206.85	236.443	218.247	226.921	223.297	197.529	166.851	218.214	1.30784	0.387185	0.00864509	2.06789	up
pos_8667	N-(3-Aminopropyl)-N-methylcarbamic acid tert-butyl ester	51.3132	54.7975	57.7209	44.5695	54.6643	44.7984	50.4529	41.6377	39.19	49.3911	43.0503	39.5246	51.3106	43.8744	0.855075	-0.225877	0.0335897	1.6491	down
pos_87	D-Glucosamine	41.6664	74.8568	45.9914	32.4136	26.5163	50.5794	23.7402	25.67	15.5352	21.1583	34.774	31.5851	45.3373	25.4105	0.560476	-0.835275	0.0338179	1.76258	down
pos_8735	C16:4n-2,5,9,12	92.0124	90.5607	95.939	95.5519	84.5927	86.385	78.999	79.3338	80.7277	90.5101	92.2697	79.8696	90.8403	83.6183	0.920498	-0.119513	0.0450779	1.64459	down
pos_8777	L-N2-(2-Carboxyethyl)arginine	66.8848	78.8859	63.5212	66.5927	70.3086	75.931	76.2858	93.0991	105.435	102.068	98.617	86.3452	70.354	93.6418	1.33101	0.412519	0.00188824	2.24883	up
pos_8783	7-[(1R,2R,5S)-5-Hydroxy-2-[(1E,3S)-3-Hydroxyoct-1-en-1-yl]-3-oxocyclopentyl]heptanoylcarnitine	60404.2	59997.7	53221.3	42861.2	83996.9	58841.6	113303	83250.6	124694	76486.2	71465.8	74996.1	59887.2	90699.3	1.5145	0.598845	0.0203179	1.85439	up
pos_8796	(1alpha,4beta,5beta)-4-Hydroxy-7(11),10(14)-guaiadien-8-one	9.71678	15.4084	8.83346	12.2808	7.72593	10.9022	3.97409e-10	5.76137	4.0795	5.79987	10.1703	8.1378	10.8113	5.65814	0.523356	-0.934135	0.018542	1.84864	down
pos_8799	Octadecanamide	827.988	789.383	765.174	614.997	1322.99	813.24	2044.96	1371.99	1911.36	1416.31	1008.43	1074.36	855.629	1471.23	1.71948	0.78197	0.0153346	1.92649	up
pos_8808	Fexofenadine	23.9271	15.276	13.8359	13.8391	18.7586	19.0711	44.3134	28.1047	40.1239	41.2945	19.1709	44.6849	17.4513	36.2821	2.07905	1.05592	0.00507974	2.1769	up
pos_8816	Quinquenoside I	14.4095	16.6728	17.2301	10.9144	25.7889	15.0037	52.615	30.586	43.1695	30.0726	33.3553	25.8848	16.6699	35.9472	2.15641	1.10863	0.00353401	2.20242	up
pos_8837	1,1'-(Tetrahydro-6a-hydroxy-2,3a,5-trimethylfuro[2,3-d]-1,3-dioxole-2,5-diyl)bis-ethanone	166.803	135.684	163.237	151.662	179.857	151.795	178.361	169.586	208.455	158.759	184.98	173.523	158.173	178.944	1.13132	0.178004	0.0497109	1.58341	up
pos_8850	PC(O-16:1(11Z)/2:0)	539381	445079	497528	439601	680006	521359	728911	654274	784593	613166	635316	558652	520492	662486	1.27281	0.348012	0.0159047	1.86331	up
pos_8895	PC(16:0/O-1:0)[U]	3697.33	3823.26	2846.84	2763.79	5140.11	3817.9	7265.57	6597.91	6276.05	4067.7	3892.53	4227.6	3681.54	5387.89	1.46349	0.549412	0.0412802	1.68687	up
pos_8900	Irene	43.3879	35.9011	51.0512	42.482	37.8162	38.8342	17.8354	28.3873	29.8747	35.3247	35.3641	34.5285	41.5788	30.2191	0.726792	-0.460385	0.00986552	1.94351	down
pos_8913	isopropyl unoprostone	627.644	1184.04	627.205	1200.86	653.721	1161.83	427.952	702.839	367.02	622.67	742.066	661.821	909.216	587.395	0.646045	-0.630294	0.0495023	1.64858	down
pos_8934	1-Palmitoylglycerol	608.37	496.351	547.623	602.193	657.642	624.862	805.429	732.005	903.52	704.845	830.644	734.216	589.507	785.11	1.33181	0.413387	0.000615212	2.30251	up
pos_8943	Imazodan	30.8226	28.4919	28.5691	24.5047	42.3202	34.3873	38.1846	35.0078	52.2362	40.114	38.1901	36.1084	31.516	39.9735	1.26836	0.342962	0.0406929	1.64704	up
pos_8965	all-trans-4-Oxoretinoic acid	29.3841	16.8197	18.8004	21.0658	32.6904	23.4798	28.5451	32.9371	38.7313	29.6838	31.9522	34.0252	23.7067	32.6458	1.37707	0.461601	0.0155501	1.89147	up
pos_8985	PE(17:0/0:0)	999.293	1256.28	807.437	656.808	1271.44	748.2	2457.64	2246.23	2118.45	1485.7	1093.17	1156.55	956.575	1759.62	1.8395	0.879316	0.0188944	1.91689	up
pos_8996	(2S,2'S)-Pyrosaccharopine	28.5614	30.8601	37.3422	11.5049	61.8958	28.198	91.7934	56.4488	79.0817	84.225	31.0203	45.1523	33.0604	64.6203	1.95461	0.966882	0.0270638	1.78971	up
pos_9	Iminoaspartate	67.1752	62.1329	73.4666	83.1408	65.2024	79.3705	54.7435	59.0829	61.9281	55.487	55.4798	67.6758	71.7481	59.0662	0.823245	-0.280607	0.0123327	1.94515	down
pos_9006	Phenylalanylhydroxyproline	44.1302	47.2407	35.4118	25.6523	60.4188	42.0951	138.682	72.0249	105.228	97.1183	36.993	60.0946	42.4915	85.0234	2.00095	1.00069	0.033417	1.80429	up
pos_9008	gamma-Aminobutyric acid cetyl ester	160.578	161.154	137.375	78.8322	245.467	165.374	440.151	224.872	466.5	268.145	161.33	215.626	158.13	296.104	1.87253	0.904992	0.0450363	1.69184	up
pos_9018	PA(2:0/PGF2alpha)	26.8556	24.9854	14.183	9.40954	27.589	9.9899	39.9975	41.7002	27.8075	18.2827	24.4338	31.5308	18.8354	30.6254	1.62595	0.701283	0.0431356	1.62966	up
pos_9027	(2S,5R)-3,3-Dimethyl-2-(2-phenylethyl)-4-thia-1-azabicyclo[3.2.0]heptan-7-one	73.3759	66.3726	48.257	46.1595	54.155	74.3959	113.362	76.3105	74.2341	117.593	71.0503	80.162	60.4527	88.7852	1.46867	0.554514	0.0212009	1.8076	up
pos_9029	PC(O-18:2(9Z,12Z)/2:0)	28443	22237.1	22834.1	18976.4	29510.6	23723.1	34957.5	34066.5	34117.3	30085.7	27005.5	31269.5	24287.4	31917	1.31414	0.394119	0.00443019	2.09749	up
pos_9093	Milbemycin D	96.7524	83.5372	85.9535	86.1299	129.355	95.0757	396.834	266.551	217.79	144.605	186.29	186.363	96.134	233.072	2.42445	1.27766	0.0127985	2.08015	up
pos_9157	DG(8:0/20:4(8Z,11Z,14Z,17Z)-2OH(5S,6R)/0:0)	1610.23	1249.53	1175.43	1054.59	1728.21	1251.43	2010.51	1980.16	2397.35	1962.62	1436.8	1676.98	1344.9	1910.74	1.42072	0.506626	0.00847952	1.98124	up
pos_9159	sn-Glycero-3-phosphoethanolamine	2.96736	0.996803	1.65021	3.97409e-10	3.5335	3.78103	28.8423	10.8565	14.0668	12.8464	3.88666	5.39571	2.15482	12.6491	5.87013	2.55339	0.0338353	1.83288	up
pos_9163	Glycidyl stearate	6984.04	8199.93	6721.61	5543.99	10754	8083.21	23929	14750.4	20064.6	13624	9483.99	11227.1	7714.46	15513.2	2.01092	1.00786	0.0159845	1.99339	up
pos_9166	3-beta-Hydroxy-4-beta-methyl-5-alpha-cholest-7-ene-4-alpha-carboxylate	2937.4	3611.15	2731.16	2503.86	4347.54	3437.47	8651.2	5956.02	7724.22	5564.2	3881.11	4481.53	3261.43	6043.05	1.85288	0.889772	0.0122122	2.03672	up
pos_9198	Ser-Leu-Ile-Gly-Lys-Val	582.944	475.462	411.949	370.185	705.326	529.161	678.761	595.725	1505.01	891.236	872.246	772.951	512.504	885.988	1.72874	0.789723	0.0360187	1.74733	up
pos_9205	Arachidyl carnitine	402.628	456.25	368.796	416.526	549.464	357.693	664.207	675.342	657.513	533.055	384.488	524.705	425.226	573.218	1.34803	0.430854	0.0261685	1.80554	up
pos_9216	Phosphorylcholine	1350.97	1859.66	1251.31	1129.31	1699.37	1628.73	3618.44	2683.57	2634.34	1910.75	1726.33	2022.25	1486.56	2432.61	1.63641	0.710532	0.019489	1.92114	up
pos_9217	Clavaminic acid	393.651	474.773	357.439	319.51	455.916	447.98	731.711	610.111	642.163	542.277	476.713	538.056	408.211	590.172	1.44575	0.531819	0.00292924	2.17603	up
pos_9221	Alkaloid AQC2	225.769	276.041	210.429	209.119	286.1	279.425	406.434	350.279	390.479	376.053	272.417	327.846	247.814	353.918	1.42816	0.514158	0.00196638	2.21493	up
pos_9227	enantio-PAF C-16	120432	166344	111733	104956	155979	144159	263580	229434	218201	171150	155861	171283	133934	201585	1.5051	0.589863	0.00928762	2.01956	up
pos_9232	5-O-beta-D-Mycaminosyltylactone	888.332	694.888	825.285	741.797	1009.44	957.283	1188.79	930.55	1637.94	1231.8	1028.92	1072.45	852.839	1181.74	1.38566	0.470571	0.0217514	1.85197	up
pos_9251	(R)-14-Methyloxacyclotetradecan-2-one	208.039	284.929	429.466	960.578	389.413	447.413	96.5333	108.368	3.97409e-10	248.749	368.64	102.279	453.306	154.095	0.339935	-1.55667	0.0408197	1.70597	down
pos_9252	Androstenedione	199.979	153.713	175.842	198.359	287.296	245.059	334.625	420.774	533.983	275.768	299.076	269.719	210.041	355.658	1.69327	0.759816	0.0164701	1.93335	up
pos_9270	LysoPI(16:0/0:0)	3534.98	2119.82	2641.95	3753.93	3171.57	3758.39	4283.12	4660.08	6810.1	3432.13	4865.46	4030.37	3163.44	4680.21	1.47947	0.56508	0.0239189	1.78122	up
pos_9283	4-Oxofenretinide	24.0639	17.4549	30.1673	29.1086	32.4866	53.8122	5.20706	10.1948	15.2903	32.3967	20.3755	16.3218	31.1823	16.631	0.533349	-0.906848	0.0455969	1.6099	down
pos_93	(S)-2,3-Dihydro-3,5-dihydroxy-2-oxo-3-indoleacetic acid 5-glucoside	151.438	210.367	121.669	106.058	100.525	109.634	89.1538	81.7084	61.222	73.1338	82.3648	94.76	133.282	80.3905	0.603161	-0.729385	0.0258532	1.88682	down
pos_9307	N5-Acetyl-N2-gamma-L-glutamyl-L-ornithine	55.112	83.3148	84.7574	56.2297	112.597	76.1897	112.064	110.184	146.071	129.152	90.0445	96.7643	78.0334	114.047	1.46151	0.547459	0.0141252	1.92263	up
pos_9312	Sapacitabine	174.576	194.301	164.901	108.132	221.209	99.4565	299.886	265.486	249.709	192.958	198.48	209.973	160.429	236.082	1.47156	0.55735	0.0163922	1.87424	up
pos_9327	Sphingosine	7195.38	8258.93	7219.21	5565.27	10649.5	7928.82	20953.8	13994.1	18664.4	13207.1	9533.16	10755.4	7802.86	14518	1.8606	0.895767	0.0123616	2.03383	up
pos_9329	CPA(18:0/0:0)	813.395	832.046	868.543	511.793	992.563	631.562	1462.29	1192.8	1439.39	968.981	943.488	1027.21	774.984	1172.36	1.51275	0.597178	0.00815731	2.02015	up
pos_9337	PS(17:1(9Z)/0:0)	948.544	915.689	960.053	668.296	1185.2	999.475	1369.06	1130.43	1985.93	1491.41	1067.9	1198.13	946.209	1373.81	1.45191	0.53795	0.0262913	1.82276	up
pos_934	Butyryl-L-carnitine	3326.49	5274.92	4779.7	3345.9	2335.4	2663.31	5361.19	4391	7512.7	5992.16	3103.12	6210.85	3620.95	5428.5	1.49919	0.584185	0.0462136	1.63006	up
pos_9340	6,8a-Seco-6,8a-deoxy-5-oxoavermectin ''1b'' aglycone	76.531	90.6191	115.539	98.4417	114.902	86.6371	150.191	123.214	154.966	141.752	125.925	92.0209	97.1116	131.345	1.35251	0.435644	0.0152151	1.91337	up
pos_9346	Palmitoyl Ara-C	6171.85	8747.9	5860.69	4435.24	12724.8	8385.66	40627.8	21282	31825.3	19023.3	10274.8	13224.8	7721.02	22709.7	2.94128	1.55644	0.0232452	1.92335	up
pos_9374	Choline	731.043	966.474	705.819	552.553	881.467	769.412	1501.87	1219.32	1263.45	956.06	890.475	990.787	767.795	1136.99	1.48086	0.566432	0.0101841	1.99847	up
pos_9387	trans-5,6-Dihydro-5,6-dihydroxy-7,12-dimethylbenz[a]anthracene	1438.39	1536.94	1542.5	1192.11	1556.8	1463.51	1539.29	1645.6	1748.23	1686.14	1571.9	1604.85	1455.04	1632.67	1.12207	0.166168	0.0248924	1.85047	up
pos_9393	(7b,10a)-3-Hydroxy-1,3,5-cadinatrien-9-one	854.878	998.746	977.795	896.704	997.295	997.322	1126.48	1137.25	1181.45	1188.43	1124.46	1028.43	953.79	1131.09	1.18588	0.245964	0.000456738	2.35903	up
pos_9396	1-Stearoyl-sn-glycerol 3-phosphocholine	914040	1.13444e+06	898071	805316	1.10125e+06	1.03219e+06	1.56809e+06	1.43937e+06	1.40748e+06	1.20407e+06	1.12902e+06	1.15475e+06	980885	1.31713e+06	1.3428	0.425243	0.00461249	2.11076	up
pos_9428	Polymyxin B2	4.50472	5.23868	0.713886	4.10161	5.3571	9.39077	56.217	15.4259	39.6126	10.8185	33.7999	4.74554	4.88446	26.7699	5.48062	2.45434	0.0417028	1.75239	up
pos_9490	LysoPC(22:1(13Z)/0:0)	2025.29	1905.1	1633.46	1312.28	2015.84	1496.28	3313.32	2573.95	2608.55	2374.3	1772.18	2367.8	1731.37	2501.68	1.44491	0.530981	0.0113421	1.97451	up
pos_95	6-Amino-6-deoxyfutalosine	130	190.135	98.969	118.027	122.154	93.4288	94.4166	74.1643	36.8539	54.1847	51.7955	80.1022	125.452	65.2529	0.520141	-0.943026	0.00629615	2.06651	down
pos_9506	Butenoyl PAF	21458.7	19213	18127	13185.5	21856.4	19368.5	27849	22565	28908.5	22657.1	21042.2	21433.5	18868.2	24075.9	1.27601	0.351635	0.0203128	1.80568	up
pos_9524	9(10)-EpOME	3.97409e-10	3.97409e-10	0.258121	3.97409e-10	3.97409e-10	3.97409e-10	9.22101	10.305	0.325431	11.2857	1.2181	10.3099	0.0430202	7.11088	165.291	7.36887	0.0174717	2.04719	up
pos_9531	PC(P-15:0/0:0)	92158.4	115211	93223.5	71528.7	148549	89363.7	191518	147911	191285	162973	107083	129443	101672	155036	1.52485	0.608672	0.0134324	1.92208	up
pos_9542	LysoPE(P-18:0/0:0)	1565.5	2113.61	1527	1152.39	3800.73	1713.53	7002.11	3797.04	7296.69	4950.24	2400.1	3158.51	1978.79	4767.45	2.40927	1.2686	0.0182588	1.91713	up
pos_9553	5-Tricosenylresorcinol	797.619	962.954	1006.41	665.745	1121.34	717.968	1851.35	1522.04	1222.17	1423.82	1226.84	1271.92	878.672	1419.69	1.61572	0.69218	0.00165036	2.25424	up
pos_9615	Arachidonate	6.0961	8.9739	5.6708	5.18814	8.70496	6.20673	10.7997	7.90147	9.53509	11.4128	11.0153	8.97869	6.80677	9.9405	1.46038	0.546348	0.00484389	2.06464	up
pos_9644	Ginsenoside Rh3	403.12	457.609	437.2	402.045	428.694	362.294	186.378	255.185	207.499	391.886	212.447	435.921	415.16	281.553	0.678178	-0.560263	0.0257286	1.84303	down
pos_9676	N-Palmitoyl Threonine	0.509916	0.37915	0.0494779	0.161625	0.389684	0.191374	2.53441	1.47323	1.5967	0.802794	2.48047	1.70658	0.280204	1.7657	6.30147	2.65569	0.00202019	2.34072	up
pos_968	ribostamycin	17.5108	39.0317	19.6081	18.0872	13.5275	29.9038	17.1128	11.8889	8.40414	11.0141	7.32642	15.5709	22.9449	11.8862	0.518033	-0.948883	0.0364081	1.7378	down
pos_969	Ethyl beta-D-fructofuranoside	76.7939	92.0706	83.5011	58.3039	39.6998	32.6709	134.625	76.0721	161.718	114.288	53.4495	133.611	63.84	112.294	1.75899	0.814746	0.0353197	1.71055	up
pos_9714	Hydrocinchonine	619.973	348.506	532.534	566.23	568.791	505.975	345.711	391.311	236.056	511.339	458.06	329.267	523.668	378.624	0.723023	-0.467887	0.0257442	1.77044	down
pos_9747	1,2-Didecanoyl PC	51.4554	80.0523	106.293	48.6094	72.389	52.9679	242.798	199.866	167.618	78.8233	90.3589	86.476	68.6277	144.323	2.10299	1.07244	0.0430912	1.75182	up
pos_9827	Maslinic acid 3-O-b-D-glucoside	7.84752	5.07392	9.7972	10.8729	9.64315	8.74823	61.9458	33.7749	17.7869	28.0223	13.8955	16.9684	8.66382	28.7323	3.31636	1.7296	0.0404753	1.79327	up
pos_993	Ganglioside GA2 (d18:1/24:1(15Z))	2020.87	1264.6	1780.78	2793.02	2083.05	2852.66	4441.45	3024.82	4147.01	2839.22	4779.3	2934.2	2132.5	3694.33	1.7324	0.792771	0.00546212	2.03224	up
pos_9977	3beta-Fluoroandrost-5-en-17beta-ol	21.3486	34.8757	25.7673	29.0744	27.7441	39.64	49.2457	32.627	39.6762	36.8229	30.2392	41.6058	29.7417	38.3695	1.29009	0.367473	0.049436	1.59496	up

## Sheet: Table S9
Table S9 DMs KEGG enrichment analysis on 22wk
ID	Description	MetaboliteRatio	BgRatio	enrich_factor	pvalue	qvalue	metaboliteID
ko00564	Glycerophospholipid metabolism	0.1094	0.0155	7.04	1.11306e-05	0.00105448	neg_2440;pos_415;pos_8194;pos_8318;pos_9159;pos_9216;pos_9374
ko05231	Choline metabolism in cancer	0.0625	0.0078	8.04	0.000570475	0.0270225	pos_8194;pos_8318;pos_9216;pos_9374
ko04917	Prolactin signaling pathway	0.0469	0.0065	7.24	0.00482572	0.128351	neg_1211;neg_6029;pos_9252
ko00565	Ether lipid metabolism	0.0312	0.0026	12.06	0.00677406	0.128351	pos_8194;pos_9159
ko04217	Necroptosis	0.0312	0.0026	12.06	0.00677406	0.128351	pos_9327;pos_9615
ko04750	Inflammatory mediator regulation of TRP channels	0.0469	0.0091	5.17	0.0149555	0.23614	pos_10412;pos_5265;pos_9615
ko05146	Amoebiasis	0.0312	0.0039	8.04	0.0192313	0.260273	neg_43;pos_9615
ko05200	Pathways in cancer	0.0469	0.0104	4.52	0.0225241	0.266733	neg_4680;neg_6029;pos_9252
ko01522	Endocrine resistance	0.0312	0.0052	6.03	0.0364106	0.270822	neg_6029;pos_9252
ko04913	Ovarian steroidogenesis	0.0469	0.013	3.62	0.0427942	0.270822	neg_6029;pos_9252;pos_9615
ko00260	Glycine, serine and threonine metabolism	0.0469	0.0142	3.29	0.0554254	0.270822	neg_1059;pos_426;pos_9374
ko05215	Prostate cancer	0.0312	0.0065	4.83	0.0574672	0.270822	neg_6029;pos_9252
ko04071	Sphingolipid signaling pathway	0.0312	0.0078	4.02	0.0816603	0.270822	neg_4068;pos_9327
ko04210	Apoptosis	0.0156	0.0013	12.06	0.0829016	0.270822	pos_9327
ko04611	Platelet activation	0.0156	0.0013	12.06	0.0829016	0.270822	pos_9615
ko04725	Cholinergic synapse	0.0156	0.0013	12.06	0.0829016	0.270822	pos_9374
ko04910	Insulin signaling pathway	0.0156	0.0013	12.06	0.0829016	0.270822	neg_1211
ko04911	Insulin secretion	0.0156	0.0013	12.06	0.0829016	0.270822	neg_1211
ko04912	GnRH signaling pathway	0.0156	0.0013	12.06	0.0829016	0.270822	pos_9615
ko04923	Regulation of lipolysis in adipocytes	0.0156	0.0013	12.06	0.0829016	0.270822	pos_9615
ko04930	Type II diabetes mellitus	0.0156	0.0013	12.06	0.0829016	0.270822	neg_1211
ko04932	Non-alcoholic fatty liver disease	0.0156	0.0013	12.06	0.0829016	0.270822	neg_1211
ko04933	AGE-RAGE signaling pathway in diabetic complications	0.0156	0.0013	12.06	0.0829016	0.270822	neg_1211
ko04961	Endocrine and other factor-regulated calcium reabsorption	0.0156	0.0013	12.06	0.0829016	0.270822	neg_6029
ko05140	Leishmaniasis	0.0156	0.0013	12.06	0.0829016	0.270822	pos_9615
ko05142	Chagas disease	0.0156	0.0013	12.06	0.0829016	0.270822	neg_43
ko05207	Chemical carcinogenesis - receptor activation	0.0156	0.0013	12.06	0.0829016	0.270822	neg_6029
ko05224	Breast cancer	0.0156	0.0013	12.06	0.0829016	0.270822	neg_6029
ko05225	Hepatocellular carcinoma	0.0156	0.0013	12.06	0.0829016	0.270822	neg_4680
ko00591	Linoleic acid metabolism	0.0469	0.0181	2.58	0.102333	0.323158	neg_1613;pos_9524;pos_9615
ko00900	Terpenoid backbone biosynthesis	0.0312	0.0091	3.45	0.108342	0.331097	pos_8501;pos_8624
ko00261	Monobactam biosynthesis	0.0469	0.0194	2.41	0.120607	0.35037	neg_43;pos_434;pos_8457
ko00030	Pentose phosphate pathway	0.0312	0.0104	3.02	0.136948	0.35037	neg_1059;neg_1211
ko04216	Ferroptosis	0.0312	0.0104	3.02	0.136948	0.35037	neg_6487;pos_9615
ko04068	FoxO signaling pathway	0.0156	0.0026	6.03	0.159029	0.35037	neg_1211
ko04150	mTOR signaling pathway	0.0156	0.0026	6.03	0.159029	0.35037	neg_43
ko04270	Vascular smooth muscle contraction	0.0156	0.0026	6.03	0.159029	0.35037	pos_9615
ko04666	Fc gamma R-mediated phagocytosis	0.0156	0.0026	6.03	0.159029	0.35037	pos_9615
ko04730	Long-term depression	0.0156	0.0026	6.03	0.159029	0.35037	pos_9615
ko04915	Estrogen signaling pathway	0.0156	0.0026	6.03	0.159029	0.35037	neg_6029
ko04921	Oxytocin signaling pathway	0.0156	0.0026	6.03	0.159029	0.35037	pos_9615
ko04973	Carbohydrate digestion and absorption	0.0156	0.0026	6.03	0.159029	0.35037	neg_1211
ko05014	Amyotrophic lateral sclerosis	0.0156	0.0026	6.03	0.159029	0.35037	neg_43
ko00520	Amino sugar and nucleotide sugar metabolism	0.0625	0.0363	1.72	0.195708	0.416918	neg_1211;neg_94;neg_96;pos_87
ko00220	Arginine biosynthesis	0.0312	0.013	2.41	0.198036	0.416918	neg_3250;neg_43
ko00760	Nicotinate and nicotinamide metabolism	0.0469	0.0259	1.81	0.226054	0.433758	neg_590;pos_394;pos_9
ko00010	Glycolysis / Gluconeogenesis	0.0156	0.0039	4.02	0.228928	0.433758	neg_1211
ko04066	HIF-1 signaling pathway	0.0156	0.0039	4.02	0.228928	0.433758	neg_1211
ko04745	Phototransduction - fly	0.0156	0.0039	4.02	0.228928	0.433758	pos_9615
ko04929	GnRH secretion	0.0156	0.0039	4.02	0.228928	0.433758	neg_6029
ko02010	ABC transporters	0.0781	0.0531	1.47	0.246893	0.445477	neg_1211;neg_43;pos_3183;pos_426;pos_9374
ko00590	Arachidonic acid metabolism	0.0469	0.0272	1.72	0.249061	0.445477	pos_10412;pos_5265;pos_9615
ko00340	Histidine metabolism	0.0312	0.0155	2.01	0.261748	0.445477	pos_2062;pos_80
ko00600	Sphingolipid metabolism	0.0312	0.0155	2.01	0.261748	0.445477	neg_4068;pos_9327
ko04726	Serotonergic synapse	0.0312	0.0155	2.01	0.261748	0.445477	pos_10412;pos_9615
ko00140	Steroid hormone biosynthesis	0.0781	0.0544	1.44	0.263326	0.445477	neg_5552;neg_6029;neg_6457;pos_8083;pos_9252
ko00561	Glycerolipid metabolism	0.0156	0.0052	3.02	0.2931	0.459759	neg_1059
ko04664	Fc epsilon RI signaling pathway	0.0156	0.0052	3.02	0.2931	0.459759	pos_9615
ko04931	Insulin resistance	0.0156	0.0052	3.02	0.2931	0.459759	neg_1211
ko05022	Pathways of neurodegeneration - multiple diseases	0.0156	0.0052	3.02	0.2931	0.459759	neg_43
ko00100	Steroid biosynthesis	0.0469	0.0298	1.57	0.296034	0.459759	neg_5925;pos_10689;pos_8372
ko04714	Thermogenesis	0.0156	0.0065	2.41	0.352009	0.513049	neg_6029
ko04742	Taste transduction	0.0156	0.0065	2.41	0.352009	0.513049	neg_1211
ko05208	Chemical carcinogenesis - reactive oxygen species	0.0156	0.0065	2.41	0.352009	0.513049	neg_6029
ko05415	Diabetic cardiomyopathy	0.0156	0.0065	2.41	0.352009	0.513049	neg_1211
ko00130	Ubiquinone and other terpenoid-quinone biosynthesis	0.0312	0.0207	1.51	0.38835	0.526994	pos_723;pos_95
ko00051	Fructose and mannose metabolism	0.0156	0.0078	2.01	0.406078	0.526994	pos_359
ko00500	Starch and sucrose metabolism	0.0156	0.0078	2.01	0.406078	0.526994	neg_1211
ko00750	Vitamin B6 metabolism	0.0156	0.0078	2.01	0.406078	0.526994	neg_131
ko00830	Retinol metabolism	0.0156	0.0078	2.01	0.406078	0.526994	pos_8965
ko04723	Retrograde endocannabinoid signaling	0.0156	0.0078	2.01	0.406078	0.526994	pos_9615
ko04922	Glucagon signaling pathway	0.0156	0.0078	2.01	0.406078	0.526994	neg_1211
ko04925	Aldosterone synthesis and secretion	0.0156	0.0078	2.01	0.406078	0.526994	pos_9615
ko05230	Central carbon metabolism in cancer	0.0312	0.0233	1.34	0.448394	0.574046	neg_1211;neg_43
ko00052	Galactose metabolism	0.0156	0.0104	1.51	0.501237	0.612672	neg_1211
ko00730	Thiamine metabolism	0.0156	0.0104	1.51	0.501237	0.612672	neg_147
ko04152	AMPK signaling pathway	0.0156	0.0104	1.51	0.501237	0.612672	neg_1211
ko04976	Bile secretion	0.0625	0.057	1.1	0.504433	0.612672	neg_1211;neg_5842;pos_8808;pos_9374
ko00410	beta-Alanine metabolism	0.0156	0.0117	1.34	0.543018	0.651188	pos_80
ko00250	Alanine, aspartate and glutamate metabolism	0.0156	0.013	1.21	0.58135	0.68844	pos_8
ko00630	Glyoxylate and dicarboxylate metabolism	0.0156	0.0142	1.1	0.616512	0.721067	neg_1059
ko00981	Insect hormone biosynthesis	0.0156	0.0168	0.93	0.678341	0.774264	neg_4993
ko04978	Mineral absorption	0.0156	0.0168	0.93	0.678341	0.774264	neg_1211
ko00073	Cutin, suberine and wax biosynthesis	0.0156	0.0181	0.86	0.705464	0.795636	neg_4297
ko00523	Polyketide sugar unit biosynthesis	0.0156	0.0194	0.8	0.730332	0.813993	neg_93
ko00524	Neomycin, kanamycin and gentamicin biosynthesis	0.0469	0.0596	0.79	0.75453	0.825881	neg_1211;neg_5248;pos_968
ko00120	Primary bile acid biosynthesis	0.0156	0.022	0.71	0.77403	0.825881	neg_5222
ko00982	Drug metabolism - cytochrome P450	0.0156	0.022	0.71	0.77403	0.825881	pos_8627
ko00970	Aminoacyl-tRNA biosynthesis	0.0156	0.0233	0.67	0.793185	0.825881	neg_43
ko00240	Pyrimidine metabolism	0.0156	0.0246	0.63	0.81074	0.825881	neg_84
ko00330	Arginine and proline metabolism	0.0156	0.0246	0.63	0.81074	0.825881	neg_43
ko04080	Neuroactive ligand-receptor interaction	0.0156	0.0246	0.63	0.81074	0.825881	pos_2510
ko04974	Protein digestion and absorption	0.0156	0.0246	0.63	0.81074	0.825881	neg_43
ko00470	D-Amino acid metabolism	0.0156	0.0259	0.6	0.826826	0.833307	neg_43
ko04977	Vitamin digestion and absorption	0.0156	0.0272	0.57	0.841564	0.839233	pos_8493
ko00790	Folate biosynthesis	0.0156	0.0285	0.55	0.855066	0.843815	neg_2289
ko01040	Biosynthesis of unsaturated fatty acids	0.0156	0.0298	0.52	0.867433	0.847195	pos_9615
ko00980	Metabolism of xenobiotics by cytochrome P450	0.0156	0.0324	0.48	0.889134	0.859528	pos_9387
ko00230	Purine metabolism	0.0156	0.0376	0.42	0.922577	0.882849	neg_109
ko00380	Tryptophan metabolism	0.0156	0.0427	0.37	0.946041	0.89625	pos_2510

## Sheet: Table S10
Table S10 Differences in metabolites between NL group and LL group on 32wk
#ID	name	32_NL_1	32_NL_2	32_NL_3	32_NL_4	32_NL_5	32_NL_6	32_LL_1	32_LL_2	32_LL_3	32_LL_4	32_LL_5	32_LL_6	32_NL_Mean	32_LL_Mean	Fold_change	log2FC	Pvalue	VIP	regulated
neg_1008	APC	21.4355	30.9806	38.7601	19.6279	26.5956	23.5511	38.4174	32.6656	36.937	32.1265	35.1458	43.9154	26.8251	36.5346	1.36195	0.445678	0.0203936	1.76188	up
neg_1013	Zuclopenthixol acetate	35.4997	112.684	65.7856	58.778	97.6392	60.6525	129.455	74.9302	106.834	99.5987	107.299	112.375	71.8398	105.082	1.46273	0.548662	0.0392083	1.67963	up
neg_1059	Glyceric acid	12907.6	14561.9	12446.3	14577.4	13684.5	16571.1	9229.64	8725.06	10289.7	12721.5	11294.4	10849.8	14124.8	10518.4	0.744674	-0.425319	0.00162991	2.05533	down
neg_1077	Aminoimidazole ribotide	61.6603	57.024	59.3749	60.3904	63.6958	63.523	66.3386	66.8087	70.5929	83.9479	78.1778	93.2059	60.9447	76.512	1.25543	0.328184	0.0148975	1.8847	up
neg_1097	Cys-Cys-Asp-Pro	26.9311	43.5721	29.7142	42.6766	30.5284	24.5993	77.9049	38.1283	46.707	41.4865	39.1936	65.7117	33.0036	51.522	1.5611	0.642564	0.0412875	1.64785	up
neg_1152	Apiosylglucosyl 4-hydroxybenzoate	1860.08	2311.39	2248.8	2529.6	2384.6	2220.83	2808.51	2310.66	2673.73	2611.29	2417.56	3436.05	2259.22	2709.64	1.19937	0.262275	0.0427239	1.59459	up
neg_1188	4,6,7-Trihydroxy-1,2,3,4-tetrahydroisoquinoline	302.927	369.989	380.386	369.934	314.753	497.412	225.916	309.521	198.999	264.158	346.139	332.061	372.567	279.466	0.750109	-0.414828	0.0318226	1.64672	down
neg_1211	D-Glucose	142.321	147.836	138.69	137.952	162.66	245.942	221.909	206.441	204.763	201.119	304.997	225.62	162.567	227.475	1.39927	0.484674	0.0197992	1.69265	up
neg_1228	Beta-Citryl-L-glutamic acid	7.7022	21.1409	29.136	20.8288	8.92713	26.9585	57.1368	28.0109	59.9498	30.8738	41.5493	54.0006	19.1156	45.2535	2.36736	1.24328	0.00401784	2.03539	up
neg_1245	Nicotinamide ribotide	14.52	18.9435	16.1431	11.1707	8.69292	13.4284	33.72	21.3873	31.2093	24.1007	24.4253	33.9055	13.8164	28.1247	2.0356	1.02545	0.000526798	2.24706	up
neg_1250	Methylnissolin	22.6197	38.2284	23.9771	22.4737	26.994	27.2357	50.7157	34.0802	39.1823	29.1702	46.3381	48.732	26.9214	41.3697	1.53668	0.619821	0.00832188	1.93964	up
neg_1277	7-O-Methylapigenin 6-C-beta-D-glucopyranoside	69.7664	135.752	144.943	210.792	118.378	114.43	164.608	172.867	214.528	225.19	184.016	214.633	132.343	195.974	1.4808	0.566374	0.0191352	1.74671	up
neg_1303	Pyroglutamic acid	23.0266	28.2805	30.6253	26.1489	34.3734	24.9293	29.304	31.2478	33.2823	41.2697	44.158	38.044	27.8973	36.2176	1.29825	0.376565	0.0195993	1.73748	up
neg_131	4-Phospho-D-erythronate	45.0229	60.7446	47.0625	50.4745	53.9815	51.8493	35.3963	44.8982	24.9338	36.6438	22.7144	35.3684	51.5226	33.3258	0.64682	-0.628564	0.00158234	2.10948	down
neg_1348	Dide-O-methylsimmondsin	139.151	150.011	164.919	212.972	167.013	136.621	223.852	204.65	246.632	193.804	222.234	292.957	161.781	230.688	1.42593	0.511899	0.00426293	1.96348	up
neg_1389	19'-Hexanoyloxymytiloxanthin	284.257	256.387	294.16	319.232	292.692	278.455	262.994	248.421	198.878	233.515	287.098	240.604	287.53	245.252	0.852959	-0.229452	0.0186956	1.74458	down
neg_1429	Cholylcysteine	126.121	111.453	257.688	126.258	149.339	185.3	431.823	151.781	376.965	144.356	354.709	365.82	159.36	304.242	1.90915	0.932934	0.0348962	1.70004	up
neg_1432	DG(8:0/20:4(6E,8Z,11Z,13E)-2OH(5S,15S)/0:0)	176.302	309.388	259.978	204.578	249.09	324.771	187.571	183.295	139.806	187.652	171.435	246.431	254.018	186.032	0.732357	-0.449381	0.0376878	1.56459	down
neg_1440	PE(24:0/18:1(9Z)-O(12,13))	186.076	214.067	246.116	160.433	209.438	260.206	144.827	136.995	124.254	153.844	135.595	147.857	212.723	140.562	0.660775	-0.597768	0.00401439	2.10732	down
neg_1487	Crocin 3	1661.7	1682.15	2001.47	2048.09	2001.22	1363.74	2424.98	3316.08	2148.6	2755.35	2491.29	3505.57	1793.06	2773.65	1.54688	0.629359	0.00451573	1.96611	up
neg_1488	Maitansine	12.5029	2.29821	16.4745	6.99429	16.0032	3.97409e-10	13.1656	22.5237	19.8203	20.8955	21.2935	24.4245	9.04551	20.3538	2.25016	1.17003	0.00905334	1.86368	up
neg_1626	PC(22:6(4Z,7Z,10Z,13Z,16Z,19Z)/22:6(5Z,8E,10Z,13Z,15E,19Z)-2OH(7S, 17S))	2463.89	2983.44	2524.04	2375.67	2843.78	2239.7	2004.55	2327.25	1452.45	1576.62	1945.96	2436.04	2571.75	1957.15	0.761016	-0.394002	0.0123742	1.79775	down
neg_1658	Nicotine imine	1117.08	1136.05	970.629	921.313	1109.08	998.9	891.107	957.201	836.423	1085.04	940.456	821.853	1042.18	922.013	0.8847	-0.17674	0.0498118	1.46676	down
neg_1669	3,4-Dehydrocilostazol	2284.62	2683.13	2022.11	2026.3	2492.76	2161.81	1968.32	1946.36	1753.74	2259.29	1989.76	1910.75	2278.45	1971.37	0.865222	-0.208857	0.0413884	1.50506	down
neg_1679	Cer(d16:1/PGE2)	4547.75	4241.66	3693.83	3375.14	4484.76	3729.19	3252.74	3471.73	2740.12	4017.95	3808.09	2836.77	4012.05	3354.57	0.836122	-0.258214	0.0448622	1.49596	down
neg_1710	endo-1,4-beta-Xylanase	161.511	120.844	127.088	116.614	101.883	141.081	74.9831	79.6326	76.2509	60.8568	75.4978	130.363	128.17	82.9307	0.647037	-0.62808	0.00611311	1.93995	down
neg_1717	cis-5,6-Dihydro-5,6-dihydroxy-carotene	70.3125	26.8424	48.456	31.3788	26.7268	21.0233	47.7908	50.0509	56.5159	86.5953	45.3902	76.1264	37.4566	60.4116	1.61284	0.689604	0.0499588	1.44317	up
neg_1792	PS(22:1(13Z)/PGJ2)	3399.57	4545.91	3635.21	3561.17	4092.13	3234.71	3224.51	3408.73	2285.17	2336.81	3016.89	3702.95	3744.79	2995.84	0.800004	-0.321921	0.0360893	1.54456	down
neg_2170	dUTP	105.604	145.508	76.9703	86.0638	121.199	101.682	64.2028	79.1232	59.3028	104.014	47.6411	43.8692	106.171	66.3589	0.625018	-0.678031	0.0152176	1.71734	down
neg_2172	2'-Deoxy-5-hydroxymethylcytidine-5'-triphosphate	119.593	172.029	93.9634	99.2463	155.709	104.481	68.0592	82.8257	76.1967	99.5368	82.2909	68.4746	124.17	79.564	0.640766	-0.642131	0.0179562	1.77172	down
neg_2176	3-Methyldioxyindole	31932.6	44598.1	33915.9	34288.7	40310.6	33738.3	30141.4	32600.3	27342.3	34771.3	30157.2	31039.8	36464	31008.7	0.850392	-0.2338	0.0436218	1.52007	down
neg_2181	2-Propenamide, 3-(3,4-dihydroxyphenyl)-	10284	14304	10896.9	11087	13011	10893.3	9656.34	10526.2	8865.89	11161.5	9723.37	10020.8	11746	9992.35	0.850701	-0.233277	0.0417949	1.53441	down
neg_2280	Flavogallol	134.378	181.714	109.814	116.259	165.716	140.116	84.5327	110.904	97.0527	134.861	58.1695	58.9916	141.333	90.752	0.642115	-0.639097	0.0128963	1.74873	down
neg_2290	Sedoheptulose 7-phosphate	3.97409e-10	3.29507	1.17403	0.905744	1.31867	3.97409e-10	2.92872	1.14315	6.35411	2.91203	7.9775	2.56988	1.11559	3.9809	3.56844	1.83529	0.044169	1.6357	up
neg_2291	(1R,6R)-1,4,5,5a,6,9-Hexahydrophenazine-1,6-dicarboxylate	26.3279	16.1125	34.6491	31.8922	18.1031	32.571	41.0777	33.0991	37.1518	29.3795	44.3892	45.9888	26.6093	38.5143	1.4474	0.533464	0.0177421	1.6911	up
neg_2304	Pentalenolactone	4.07439	4.0302	12.716	4.79965	8.27861	2.6161	25.2055	6.79467	16.491	11.1452	23.4762	30.2282	6.08583	18.8901	3.10395	1.63411	0.0153814	1.88418	up
neg_2340	(2R,3R,4R,5R)-2-Amino-4,5,6-trihydroxy-3-[(2R)-1-oxopropan-2-yl]oxyhexanal	22.4936	25.3754	38.3178	12.651	29.3189	25.1688	74.5243	38.6499	35.9446	40.1164	48.6151	43.6702	25.5543	46.9201	1.83609	0.87664	0.0129769	1.87851	up
neg_2402	p-Acetaminobenzaldehyde	25.7783	5.07663	4.30642	32.0876	13.3598	15.8861	33.9089	3.97409e-10	55.311	50.7474	68.0738	40.4384	16.0825	41.4133	2.57505	1.3646	0.047816	1.58149	up
neg_2409	Lumiflavin	259.134	694.706	382.19	548.2	538.221	783.709	185.386	356.33	219.12	320.422	295.036	276.273	534.36	275.428	0.515435	-0.956138	0.0203941	1.8044	down
neg_2415	3-Hydroxy-carbofuran	7.81551	4.33437	2.62262	5.102	1.24803	8.50643	11.874	6.18138	15.3931	3.81476	13.0861	22.4907	4.93816	12.14	2.45841	1.29772	0.0468027	1.5679	up
neg_2485	4-Hydroxybenzaldehyde	232.856	290.687	201.403	213.078	315.709	276.126	146.459	203.151	179.381	263.076	189.451	124.674	254.977	184.365	0.723067	-0.467798	0.0265328	1.61089	down
neg_2656	Kaempferol 3-O-alpha-L-rhamnofuranoside	6.85971	3.97409e-10	6.788	14.7261	3.31296	2.71856	26.0904	10.3381	27.8811	29.1652	33.0081	41.888	5.73422	28.0618	4.89375	2.29094	0.0018749	2.14803	up
neg_2800	p-CHLOROPHENYLALANINE	2283.94	2935.86	1679.09	1651.26	2601.52	1813.56	986.662	1888.77	1239.16	1996.2	1505.51	881.092	2160.87	1416.23	0.655398	-0.609556	0.027657	1.61542	down
neg_2801	Hippurate	665.568	849.694	484.447	467.826	750.39	503.975	254.679	531.925	329.302	580.641	413.862	222.432	620.317	388.807	0.626788	-0.673951	0.0256672	1.63163	down
neg_2802	Nitrofurazone	247.963	293.597	165.485	164.68	264.899	169.735	84.1815	186.26	109.44	202.805	138.654	67.765	217.727	131.518	0.604049	-0.727263	0.0242282	1.6477	down
neg_2804	Diosmetin 7-O-beta-D-glucopyranoside	71.5377	88.1858	38.3653	36.9609	70.1297	40.2364	14.4305	50.9268	19.1717	47.3436	35.1305	13.0065	57.5693	30.0016	0.521139	-0.94026	0.0357099	1.57373	down
neg_2806	2-Mercaptoacetamide	1003.31	1287.71	692.546	694.02	1147.56	746.033	340.859	765.115	459.272	848.661	603.07	296.135	928.53	552.185	0.594688	-0.749795	0.0224522	1.6597	down
neg_2814	(2S,3S,4S,5R)-6-(Benzo[b][1]benzazepine-11-carbonylamino)-3,4,5-trihydroxyoxane-2-carboxylic acid	3.97409e-10	3.97409e-10	1.25511	14.2431	3.97409e-10	8.35936	1.29165	8.28647	48.986	30.067	17.8568	28.9647	3.97626	22.5754	5.67756	2.50527	0.0449346	1.58944	up
neg_2817	Cadabicine	56.3513	47.0395	65.3103	32.7058	34.6427	59.5939	22.8608	26.6451	25.3738	45.9853	22.9767	0.0462116	49.2739	23.9813	0.486694	-1.03891	0.0110197	1.81761	down
neg_2949	O-Desmethyltramadol glucuronide	17.8494	24.5734	40.4321	37.1645	6.6811	39.0144	7.49705	10.1252	10.0677	21.8462	11.0405	0.740252	27.6191	10.2195	0.370014	-1.43435	0.0253291	1.73859	down
neg_2952	2,4-Diamino-6,7-dimethoxyquinazoline	1.95204	9.75092	4.95618	6.98051	5.27457	10.6996	18.8117	28.5593	21.0721	28.6864	29.5431	17.7047	6.6023	24.0629	3.64462	1.86577	0.000134059	2.3021	up
neg_2973	4-Hydroxycinnamoylagmatine	1595.61	2745.89	2668.74	2173.52	1988.58	3164.93	1161.31	1512.43	1285.71	1394.82	1302.7	1933.74	2389.54	1431.78	0.599187	-0.738922	0.00741925	1.96341	down
neg_3048	N-Acetyl-L-2-amino-6-oxopimelate	52.7321	89.0214	47.2357	48.7017	70.0633	56.9932	36.1088	53.154	53.6409	48.8099	25.7734	21.746	60.7912	39.8722	0.655887	-0.608482	0.0377405	1.51571	down
neg_3137	Piribedil	334.02	592.539	554.548	456.001	416.255	540.552	267.555	323.7	297.886	329.721	295.173	394.415	482.319	318.075	0.65947	-0.600621	0.00726226	1.96282	down
neg_3168	(2S)-5-Amino-2-[(2-carboxy-2-oxoethyl)amino]-5-oxopentanoic acid	19.0466	0.464278	19.3077	11.758	2.41955	13.6119	18.0476	19.7172	60.3789	83.7449	88.575	47.9222	11.1013	53.0643	4.77999	2.25701	0.0183798	1.8386	up
neg_3182	4-Chlorophenylacetic acid	8.48487	7.31541	11.0678	11.5213	8.74517	9.19301	16.8633	15.4892	28.7222	31.2497	19.6667	13.7748	9.38792	20.961	2.23276	1.15883	0.0106812	1.98514	up
neg_3226	PIP(20:3(5Z,8Z,11Z)/PGF1alpha)	3.97409e-10	74.3334	121.032	7.34706	3.97409e-10	4.28565	127.658	60.3277	127.184	26.1443	111.717	199.947	34.4997	108.83	3.15451	1.65742	0.0448048	1.54561	up
neg_3244	Glycine pyruvate	11.3283	14.0129	14.5312	15.0462	17.0261	15.9238	9.05191	12.5195	12.262	14.4281	10.3291	10.0651	14.6447	11.4426	0.781346	-0.355966	0.0179344	1.71859	down
neg_3250	N-Acetyl-L-glutamate 5-phosphate	23.1786	21.0331	21.2829	21.6829	23.7871	23.5732	19.5254	19.7686	20.4994	20.9481	13.2703	20.8416	22.423	19.1422	0.853688	-0.22822	0.0408258	1.60969	down
neg_3251	[3-[1-Formyl-2-(2-furanyl)ethenyl]]-2-(2-furanyl)-5-(2-furanylmethylene)-4,5-dihydro-a-methyl-4-oxo-1H-pyrrole-1-acetic acid, 9CI	26.3329	19.7626	28.9963	27.8658	26.5416	26.5753	24.0715	18.7238	25.0594	20.133	20.621	22.5408	26.0124	21.8583	0.840302	-0.251021	0.0323722	1.58243	down
neg_3254	N-Acetyl-O-demethylpuromycin-5'-phosphate	2.78678	0.38541	1.9322	3.47978	1.80666	2.55934	0.740072	1.39521	1.03913	0.929462	0.716369	3.97409e-10	2.15836	0.803374	0.372215	-1.42579	0.0246443	1.79045	down
neg_3339	Ribonolactone	13.1474	16.7995	13.2911	14.6957	14.219	14.4018	16.965	18.7633	16.766	18.7816	17.7887	20.5821	14.4258	18.2744	1.26679	0.341181	0.000659704	2.14191	up
neg_3354	2(3H)-Benzothiazolethione	196.084	269.154	208.261	274.837	251.709	266.581	268.434	295.047	259.277	316.517	286.412	344.015	244.438	294.95	1.20665	0.271006	0.0231432	1.64519	up
neg_338	Fiacitabine	38.4956	38.6031	35.4974	33.4411	37.544	35.338	35.3397	15.2774	17.1387	25.763	24.4998	29.0118	36.4865	24.5051	0.671619	-0.574285	0.00981045	1.90765	down
neg_3381	2-(5'-methylthio)pentylmalate	30.2184	15.8801	45.5861	31.7894	8.87008	41.0012	36.6062	16.4319	65.6348	84.5723	99.6416	68.5906	28.8909	61.9129	2.14299	1.09963	0.0476977	1.5509	up
neg_3396	Strictosidine aglycone	27.3616	31.7189	30.3604	31.6866	36.9232	24.2539	22.4459	17.6552	25.808	23.5827	16.1106	30.623	30.3841	22.7042	0.74724	-0.420356	0.0214962	1.62712	down
neg_3626	Isopentenyl pyrophosphate	153.518	154.292	147.435	237.748	190.602	262.964	89.2103	112.673	108.859	133.536	166.816	79.5416	191.093	115.106	0.602355	-0.731315	0.0117353	1.84708	down
neg_3660	5b-Cyprinol sulfate	524.898	28.0235	120.254	189.623	11.0542	244.009	732.314	701.328	4835.47	2362.62	1234.62	1532.76	186.31	1899.85	10.1972	3.35011	0.0432573	1.67531	up
neg_3675	Aurachin B epoxide	30.1874	25.558	29.3282	35.2034	26.9872	35.7264	36.2059	42.6967	38.7062	31.3548	31.239	42.2788	30.4984	37.0802	1.21581	0.281915	0.0350808	1.49475	up
neg_3758	4-Hydroxy-3-methoxy-2,10-bisaboladien-9-one	76.8434	90.6341	85.4898	154.204	110.299	63.4575	33.7176	66.4722	49.7712	89.0062	85.0013	33.0052	96.8213	59.4956	0.614489	-0.702541	0.0490779	1.51159	down
neg_3775	dTDP-D-desosamine	94.6025	96.1604	116.113	105.513	110.643	118.246	83.6402	105.106	70.5813	86.4119	108.574	89.399	106.88	90.6187	0.847858	-0.238106	0.0469652	1.56783	down
neg_3781	Carbenicillin indanyl	44.8227	54.684	53.6534	35.5328	49.2628	47.2881	34.914	48.3074	32.5579	41.4045	41.4881	34.8174	47.5406	38.9149	0.81856	-0.28884	0.0439534	1.53242	down
neg_3819	Monacolin J acid	519.567	514.756	507.23	514.45	787.896	684.286	850.022	719.78	632.508	1134.72	1329.71	730.099	588.031	899.474	1.52964	0.61319	0.0387032	1.63488	up
neg_3821	Cyclohexaneundecanoic acid	19.3926	15.8869	13.4732	11.2379	15.5333	25.911	8.15777	6.67663	10.5041	17.8329	7.80895	1.1122	16.9058	8.68208	0.513555	-0.961408	0.0233441	1.6526	down
neg_3837	1-hexadecyl-glycero-3-phosphate	28.3421	32.3858	24.7605	42.195	24.5483	47.187	44.9767	70.8238	76.2435	55.2462	77.3706	67.8272	33.2364	65.4147	1.96816	0.976848	0.000729516	2.12317	up
neg_3844	3''-Amino-3''-deoxygentamicin A2	102.402	159.048	97.8204	43.709	158.097	76.8235	23.5742	46.7151	80.3238	39.8687	40.0787	30.5255	106.317	43.5144	0.40929	-1.2888	0.0178279	1.74126	down
neg_3857	Prednisolone hemisuccinate	184.655	311.818	269.777	249.825	236.407	295.086	155.644	194.406	139.898	163.635	176.499	234.31	257.928	177.399	0.687784	-0.539972	0.00655565	1.9122	down
neg_3876	Propiverine N-oxide	157.157	84.7463	38.5036	60.6849	171.642	15.5578	9.00537	7.64421	33.9603	4.76482	26.1026	7.5345	88.0485	14.8353	0.16849	-2.56926	0.0365386	1.6568	down
neg_3879	[(1S,2R,3S,4S,6R,7R,14R)-4-Ethenyl-3-hydroxy-2,4,7,14-tetramethyl-9-oxo-6-tricyclo[5.4.3.01,8]tetradecanyl] 2-hydroxyacetate	49.3933	28.6511	35.395	55.0049	51.2906	63.1971	107.495	52.9268	113.323	46.4049	112.62	192.79	47.1553	104.26	2.21099	1.14469	0.0451238	1.63696	up
neg_3890	Pravastatin	5081.37	9658.86	8524.07	6831.12	7629.22	9658.88	4245.82	5385.44	4001.99	4326.1	5089.66	6359.68	7897.25	4901.45	0.620652	-0.688142	0.00701772	1.94614	down
neg_3891	Doxazosin	31.4152	51.8069	53.9491	40.5779	48.1067	57.611	30.0551	40.7611	29.4866	32.2919	32.8268	40.9164	47.2445	34.3897	0.727909	-0.458171	0.0219082	1.73801	down
neg_3974	2-Hexynyl-5'-N-ethylcarboxamidoadenosine	450.285	595.951	501.139	438.863	555.208	610.959	397.997	517.886	376.721	406.02	480.76	460.046	525.401	439.905	0.837275	-0.256226	0.0472978	1.51812	down
neg_4090	Clausarinol	17635.2	31323.9	25957.1	21899	22894.9	32130.4	15522.6	18420.6	15441.4	17219.6	15651.6	21810.3	25306.8	17344.4	0.685365	-0.545056	0.0163163	1.81232	down
neg_4100	Leucomycin	11.6863	38.2416	22.4462	72.0766	20.318	47.7846	3.97409e-10	14.8207	2.44625	31.0041	11.3644	3.97409e-10	35.4255	9.93924	0.280567	-1.83358	0.0396628	1.61598	down
neg_4185	9(S)-HETE	3.97409e-10	3.97409e-10	3.97409e-10	1.03551	3.97409e-10	3.97409e-10	3.81383	0.996396	4.1424	1.65271	7.00455	3.97409e-10	0.172585	2.93498	17.006	4.08797	0.0455135	1.67744	up
neg_4213	Lucuminamide	125.439	60.3277	110.287	110.981	128.691	142.319	148.958	177.682	128.34	194.412	186.21	124.997	113.007	160.1	1.41672	0.502553	0.0193498	1.64469	up
neg_4230	dTDP-L-megosamine	443.37	707.908	536.596	447.707	552.083	476.452	388.934	452.31	345.809	425.688	328.055	480.933	527.353	403.621	0.765373	-0.385765	0.0303526	1.60763	down
neg_4233	Digitoxigenin 3-[glucosyl-(1->6)-glucosyl-(1->4)-2,6-dideoxyribohexoside]	562.702	1020.55	881.099	637.92	728.981	792.953	482.26	552.14	439.279	545.954	487.721	687.745	770.7	532.516	0.690952	-0.533344	0.0154383	1.78253	down
neg_4313	(3R,4R)-4-Amino-1-[[4-[(3-methoxyphenyl)amino]pyrrolo[2,1-f][1,2,4]triazin-5-yl]methyl]piperidin-3-ol	357.419	675.544	560.798	490.489	479.14	635.981	313.373	373.155	310.802	345.405	309.12	456.622	533.228	351.413	0.659028	-0.601587	0.0101015	1.88558	down
neg_4321	Spirapril	5.10253	9.62295	8.04317	6.80787	7.11187	6.43031	4.00122	4.64504	3.53741	5.04622	3.74171	5.51095	7.18645	4.41376	0.614178	-0.703272	0.00490489	1.98251	down
neg_440	6-Lactoyl-5,6,7,8-tetrahydropterin	115.895	69.2115	81.8894	96.9503	57.7541	41.1574	23.1001	25.0421	34.5	66.034	26.7547	42.5689	77.1429	36.3333	0.470987	-1.08624	0.0127744	1.84621	down
neg_4481	8-iso-PGA1	415.494	465.703	420.428	429.143	696.77	619.554	794.784	638.299	543.201	964.71	1066.56	579.798	507.848	764.559	1.50549	0.590229	0.0345942	1.64489	up
neg_4619	PE(20:0/TXB2)	10.5568	3.4194	16.7821	13.2735	18.2586	6.28463	5.65506	5.04229	5.05825	8.16924	3.15166	3.4515	11.4292	5.088	0.445177	-1.16755	0.0441625	1.60517	down
neg_4630	(7E,10E,13E,16E)-3-Hydroxydocosa-7,10,13,16-tetraenoylcarnitine	103.261	145.593	109.184	110.114	93.9289	126.223	113.113	138.356	147.35	159.218	141.556	151.653	114.717	141.874	1.23673	0.30653	0.0215532	1.66202	up
neg_4690	LysoPA(0:0/18:2(9Z,12Z))	369.851	230.434	159.081	338.263	328.72	245.803	193.894	200.929	171.321	220.788	155.593	208.034	278.692	191.76	0.68807	-0.539372	0.0444078	1.6298	down
neg_4691	LysoPE(18:3(9Z,12Z,15Z)/0:0)	6553.94	4472.82	3250.4	6206.94	6482.71	4981.61	3297.95	3537.02	3503.32	4434.18	3054.53	4120.94	5324.74	3657.99	0.68698	-0.54166	0.0260403	1.73772	down
neg_4704	6-Methylthioguanosine monophosphate	53.0317	49.0112	44.4711	28.0543	50.0813	32.1322	32.6357	37.3607	36.3957	21.7063	21.6102	29.7299	42.797	29.9064	0.698797	-0.517054	0.0322396	1.58508	down
neg_4774	PI(20:0/5-iso PGF2VI)	24.2473	36.9644	34.3488	26.3548	47.8733	21.5079	25.5972	13.1662	17.3063	5.76238	12.5359	4.77274	31.8828	13.1901	0.413707	-1.27332	0.00479478	1.86733	down
neg_4778	Hydrocortamate	542.178	374.687	433.262	445.265	517.318	378.794	364.264	309.322	367.415	411.876	421.647	277.837	448.584	358.727	0.799687	-0.322493	0.0344459	1.55392	down
neg_4803	Taurochenodeoxycholate-7-sulfate	76.7153	68.893	98.7754	108.223	90.6478	57.2303	49.9196	58.4128	63.9666	51.9033	58.3234	39.5348	83.4141	53.6768	0.643497	-0.635994	0.010712	1.90229	down
neg_4815	Icosa-5,8,11,14-tetraenal	116.084	137.927	98.5933	148.884	123.883	123.909	85.4249	96.539	113.834	111.373	110.818	104.935	124.88	103.821	0.831363	-0.26645	0.0351248	1.59101	down
neg_4816	Annosquamosin B	156.657	190.203	185.077	293.5	195.424	165.21	94.4585	146.696	131.811	185.806	176.291	93.4861	197.678	138.091	0.698566	-0.517531	0.0443558	1.54237	down
neg_4862	Ginsenoside Rb1	5887.76	6515.3	6100.51	6380.25	6521.67	5991.43	5954.93	6121.84	5741.13	5790.67	5706.59	5464.14	6232.82	5796.55	0.930005	-0.10469	0.0138103	1.73877	down
neg_49	Perylene-1,2-dione	2.91905	13.4757	9.32582	15.635	7.02141	13.4724	16.7388	22.1465	18.1075	12.9795	26.0862	30.8752	10.3082	21.1556	2.05231	1.03725	0.00947727	1.81924	up
neg_497	1,5-Isoquinolinediol	89.3318	98.9947	84.3343	61.3671	103.61	75.705	113.308	107.486	87.8586	110.43	152.522	108.884	85.5571	113.415	1.3256	0.40665	0.0284661	1.66326	up
neg_5026	Val-Tyr-Leu-Arg	733.098	844.883	829.967	803.76	855.143	671.163	514.528	650.242	543.105	771.138	563.458	486.83	789.669	588.217	0.74489	-0.4249	0.00400241	1.98546	down
neg_5092	1-Stearoylglycerophosphoserine	335.448	364.149	380.497	320.496	411.071	319.025	315.956	298.732	331.968	295.039	304.935	303.561	355.114	308.365	0.868354	-0.203645	0.0248364	1.66869	down
neg_5093	Butirosin A	122.396	154.575	140.696	120.047	146.523	121.655	121.988	107.461	123.542	119.1	101.503	113.331	134.315	114.488	0.852378	-0.230435	0.0223725	1.61897	down
neg_5094	Radalbuvir	2854.48	2836.74	3147.69	2826.36	3720.11	2423.31	2466.28	2335	2822.25	2521.22	2338.46	2245.3	2968.11	2454.75	0.827042	-0.273967	0.0341028	1.57375	down
neg_5186	gamma-Tocotrienol	157.503	203.342	152.225	159.964	153.027	160.395	247.767	235.102	224.826	197.961	304.804	203.704	164.409	235.694	1.43358	0.519624	0.0044758	2.04307	up
neg_5218	Fluocortolone Pivalate	124.936	107.254	99.0788	112.78	191.347	98.4953	109.362	71.6359	83.0593	74.2435	67.8576	75.8502	122.315	80.3348	0.656785	-0.606508	0.0322973	1.59421	down
neg_5238	Finasteride	50.9512	57.2768	52.5092	45.8834	51.3976	54.7346	61.9706	66.0791	52.2094	65.048	75.5482	95.5304	52.1255	69.3976	1.33136	0.412898	0.0348754	1.66823	up
neg_5412	Cucurbitacin S	202.005	177.405	128.28	327.771	194.914	208.288	407.498	309.871	333.544	261.581	361.138	300.587	206.444	329.036	1.59383	0.672497	0.00535739	1.94049	up
neg_5415	Esculentoside E	13.1321	6.47346	12.3733	10.4646	10.125	11.9831	27.4101	10.1093	29.0837	24.59	23.5251	27.6842	10.7586	23.7337	2.20603	1.14145	0.00478449	2.1157	up
neg_5461	LysoPE(0:0/18:0)	17708.4	14824.5	18086.6	19235.1	18958.1	17584	15693.6	13693.1	15825.1	17188.3	15080	10009.5	17732.8	14581.6	0.822296	-0.28227	0.030114	1.61317	down
neg_551	CDP-4-dehydro-6-deoxy-D-glucose	14.5741	26.3286	25.7936	26.3526	22.3205	19.7758	20.2165	12.7541	16.2106	12.5187	16.7451	16.2196	22.5242	15.7774	0.700465	-0.513615	0.016411	1.70267	down
neg_5549	milbemycin alpha10	42.4405	29.3574	37.594	30.1083	27.1533	33.3256	41.3834	45.3838	50.1995	44.0649	54.5585	28.3022	33.3298	43.9821	1.3196	0.400101	0.0387043	1.5464	up
neg_556	Cyanidin 3-(3'',6''-dimalonylglucoside)	49.7644	36.3223	40.4257	58.0736	37.5549	50.6985	35.39	23.2267	44.8999	27.9594	28.6991	31.652	45.4732	31.9712	0.703077	-0.508245	0.0166627	1.72822	down
neg_5737	LysoPE(0:0/20:3(11Z,14Z,17Z))	425.309	298.993	295.011	302.873	493.025	272.017	256.428	211.83	242.272	250.189	190.071	268.876	347.871	236.611	0.680169	-0.556036	0.027207	1.69567	down
neg_581	1-Nitropropane	10584	10595	10890.8	7931.19	11266.2	9693.62	7788.89	6803.35	8880.09	9773.07	8530.95	9319.88	10160.1	8516.04	0.838181	-0.254666	0.0325515	1.52863	down
neg_5859	14alpha-Hydroxy-5beta-cholest-7-ene-3,6-dione	32.8493	35.3335	36.3435	45.498	42.8034	43.8687	31.7615	15.935	32.904	34.5324	38.5475	21.0782	39.4494	29.1264	0.738324	-0.437674	0.0367763	1.52568	down
neg_5920	4a-Formyl-5a-cholesta-8,24-dien-3b-ol	42.3402	78.6268	52.7515	45.9206	52.1839	89.0407	33.5354	39.312	34.6904	35.6606	42.7641	43.0848	60.1439	38.1746	0.63472	-0.655808	0.0361407	1.67959	down
neg_5967	PE(14:1(9Z)/18:1(11Z))	341.889	278.425	119.397	155.055	283.452	151.409	85.4937	207.241	56.5907	83.4024	190.285	38.2156	221.604	110.205	0.497304	-1.0078	0.0409746	1.55055	down
neg_5971	2-hydroxyhexadecanoic acid	5187.03	5202.15	4291.14	5796.47	4258.05	5402.36	3933.25	4913.54	4202.61	4099.85	3388.94	2390.64	5022.87	3821.47	0.760815	-0.394383	0.0209915	1.7374	down
neg_6047	PE(18:0/20:1(11Z))	11802.2	14984.5	16288.7	10969.5	14841.2	16829.6	10741	11291.8	6150.72	10582.4	8697.78	11485.5	14286	9824.86	0.687728	-0.54009	0.00620169	1.90128	down
neg_6070	PA(16:0/20:4(6E,8Z,11Z,14Z)-OH(5S))	0.855666	3.97409e-10	0.681248	1.9786	0.517088	1.77208	3.4005	4.00124	1.91409	3.28041	1.97565	1.44506	0.967448	2.66949	2.75932	1.46431	0.00937053	1.79132	up
neg_6071	PE-NMe2(16:0/18:1(9Z))	24140.2	29737.6	34391.3	21682.7	30483.2	29586.5	18983.3	20954.2	6459.3	8755.19	16549.1	20288.8	28336.9	15331.7	0.541049	-0.886168	0.00247812	2.03955	down
neg_6074	Tulathromycin A	270764	347486	377745	261299	354255	367845	244076	249452	103803	128072	199819	262027	329899	197875	0.599804	-0.737438	0.00374177	1.98103	down
neg_6075	PS(15:0/24:1(15Z))	162756	200611	189220	155885	196776	176632	156399	158925	132069	140290	138554	186051	180313	152048	0.843244	-0.245979	0.0278956	1.59461	down
neg_6077	Cerivastatin	295.547	246.814	247.081	250.902	263.07	255.52	207.571	235.058	211.581	190.982	235.62	201.62	259.822	213.739	0.822634	-0.281678	0.00143103	2.11252	down
neg_6081	PS(15:0/24:0)	134778	170383	196262	129477	169890	230247	123059	129314	52084.2	143188	94268.3	128026	171839	111657	0.649773	-0.621993	0.0155299	1.757	down
neg_6112	13-Heptadecyn-1-ol	2044.42	2068.48	1458	1267.91	2244.56	1781.83	1481.3	1116.29	1045.8	1424.27	1277.99	664.966	1810.87	1168.44	0.645236	-0.632102	0.00944988	1.78161	down
neg_6163	Enalkiren	228.992	224.955	219.345	257.695	239.432	324.725	213.066	240.308	190.81	208.032	213.701	167.892	249.191	205.635	0.82521	-0.277167	0.048964	1.55468	down
neg_6173	Sorbitan palmitate	3.29166	7.57996	7.51874	4.15433	5.30748	6.9365	2.35025	1.08356	5.4196	4.19422	1.84255	2.71181	5.79811	2.93366	0.505969	-0.98288	0.0163219	1.67752	down
neg_6237	PS(DiMe(13,5)/MonoMe(13,5))	232.454	199.642	241.837	249.723	220.534	164.815	279.437	243.868	283.251	236.469	271.39	224.941	218.168	256.559	1.17597	0.233854	0.0417278	1.56147	up
neg_6264	NNAL-N-glucuronide	189.196	230.446	244.223	206.234	172.502	169.318	267.106	256.485	339.28	267.676	325.991	164.673	201.986	270.202	1.33772	0.419779	0.0449726	1.58918	up
neg_6268	S-adenosyl-L-methioninamine	1825.68	1772.99	2279.16	1834.22	1765.28	1612.31	2500.47	2124.93	2854.29	2425.59	2531.24	1633.89	1848.27	2345.07	1.26879	0.343453	0.0350208	1.65526	up
neg_6327	Avocadene	142.91	152.766	132.539	158.765	117.69	157.429	117.559	118.005	119.572	146.744	92.6664	77.1538	143.683	111.95	0.779145	-0.360037	0.0260793	1.67091	down
neg_6341	Palmitoyl rhizoxin	6768.32	8270.78	6057.8	6910.76	6554.57	6440.53	5229.65	4774.75	5365.97	5521.58	5571.7	6644.89	6833.79	5518.09	0.807471	-0.308518	0.00880588	1.81067	down
neg_6355	PS(DiMe(13,5)/DiMe(9,3))	1027.65	1281.15	1073.29	970.61	1235.61	1093.39	902.461	954.902	762.083	846.002	809.34	1131.65	1113.62	901.072	0.809141	-0.305538	0.0155899	1.7184	down
neg_6434	PE(22:4(7Z,10Z,13Z,16Z)/P-16:0)	16679.3	17725.3	22920.8	11600.1	20111.1	29758.9	8755.8	9069.85	6578.1	21013.6	8174.36	10971.1	19799.2	10760.5	0.543479	-0.879704	0.0213332	1.68686	down
neg_644	UDP-2-acetamido-4-(D-alanylamino)-2,4,6-trideoxy-alpha-D-glucose	91.1342	131.377	124.452	98.4191	109.214	76.2361	157.67	95.0482	142.661	126.212	141.697	187.205	105.139	141.749	1.34821	0.431044	0.0396555	1.63469	up
neg_6524	PS(18:0/6 keto-PGF1alpha)	13650.4	16822.8	13690.1	14101.6	13992.8	14093.4	11428.3	10423.3	12046.4	12030.8	12210.3	13308.4	14391.8	11907.9	0.827407	-0.273332	0.00298344	1.95737	down
neg_6560	Kinetensin 4-7	13.5038	21.9635	12.1479	8.92709	15.506	11.7717	4.89811	8.74694	9.62347	14.7256	3.9467	0.302974	13.97	7.04063	0.503983	-0.988554	0.0311251	1.56354	down
neg_6572	PS(22:5(4Z,7Z,10Z,13Z,16Z)/PGE2)	27862.5	34089.6	27172.5	29841.5	31248.6	30239.4	25640.8	24173.4	24131.9	27295.2	25518.3	28886.6	30075.7	25941	0.862524	-0.213363	0.00939711	1.79866	down
neg_6579	PS(MonoMe(11,3)/MonoMe(13,5))	3404.09	4245.98	3793.87	3197.1	3980.59	3490.45	3074.32	3120.89	2535.81	2671.19	2738.38	3602.92	3685.35	2957.25	0.802435	-0.317544	0.0091686	1.80478	down
neg_6591	Metharbital	60.4326	82.6334	83.8999	60.4985	48.932	45.0138	35.9214	61.6963	38.8682	55.0781	34.8982	26.4035	63.5684	42.1443	0.662976	-0.592972	0.0339079	1.60711	down
neg_6706	DL-2-hydroxy stearic acid	6398.88	7911.21	6994.94	5885.85	4669.23	5887.01	3619.33	3930.76	3607.22	4602.39	3317.8	2577.78	6291.19	3609.21	0.573693	-0.801648	0.000859721	2.18029	down
neg_6708	3alpha,11beta,21-Trihydroxy-20-oxo-5beta-pregnan-18-al	90.075	76.0218	102.627	69.4673	35.943	77.4965	46.6869	39.1219	56.1007	74.4571	27.2856	20.3683	75.2718	44.0034	0.584594	-0.774494	0.0290439	1.62976	down
neg_6775	Butanoic acid, 3-((2-((3R)-2-oxo-3-(2-(4-piperidinyl)ethyl)-1-piperidinyl)acetyl)amino)-, (3R)-	1960.71	2403.07	1805.29	1883.02	2289.46	2076.63	1754.67	1989.36	1625.43	1907.09	1601.43	1728.64	2069.7	1767.77	0.854119	-0.227491	0.0281838	1.62327	down
neg_6777	Myricanone	58286	60617.2	51453.3	55107	62841.7	57138.6	52717.4	55051.2	49386.6	56568.4	50488	47069.9	57574	51880.2	0.901106	-0.150232	0.0273592	1.60383	down
neg_6803	1-O-(cis-9-Octadecenyl)-2-O-acetyl-sn-glycero-3-phosphocholine	8297.08	8990.6	7140.4	8187.81	9266.5	8518.68	7450.08	7491.69	7058.43	7874.71	6867.38	6997.8	8400.18	7290.01	0.867841	-0.204498	0.0127051	1.80795	down
neg_6810	Ferutinin	474.956	450.36	324.376	459.605	595.111	343.5	224.543	388.868	366.699	412.797	320.766	169.82	441.318	313.916	0.711314	-0.491442	0.047457	1.48909	down
neg_6817	Zeaxanthin	1482.3	1885.13	2113.15	1434.11	2046.79	1998.24	975.788	1517.84	631.666	1214.11	1030.35	1000.99	1826.62	1061.79	0.581288	-0.782674	0.00113299	2.11957	down
neg_6856	6,10,14-Trimethyl-2-methylenepentadecanal	153.148	171.26	165.124	111.961	94.0345	85.8176	75.0038	55.5537	64.4501	87.4549	49.281	25.1376	130.224	59.4802	0.456752	-1.13052	0.00395714	1.99309	down
neg_762	dTDP-madurosamine	50.0269	59.019	67.7708	51.8151	64.9509	58.2006	93.3972	57.0174	75.4458	70.237	66.5502	91.5232	58.6305	75.6951	1.29105	0.368548	0.0332418	1.71859	up
neg_918	Dimethyl 2-galloylgalactarate	4.94938	7.78843	10.9268	21.1257	2.70951	23.8621	11.9513	18.4211	27.0909	30.7608	18.8981	32.8144	11.8937	23.3228	1.96094	0.971544	0.0409453	1.4819	up
neg_973	alpha-Hydroxy-NDMA	610.979	845.771	570.947	859.55	862.383	732.21	617.359	564.641	556.109	605.26	557.456	639.534	746.973	590.06	0.789934	-0.340195	0.031193	1.66861	down
pos_10027	PS(21:0/18:4(6Z,9Z,12Z,15Z))	470.74	464.723	473.106	420.87	440.588	550.981	678.096	557.693	645.723	526.39	517.363	594.763	470.168	586.672	1.24779	0.319377	0.00574663	1.96618	up
pos_10163	PS(16:0/18:0)	4216.85	6034.94	4302.83	4765.02	3854.51	6359.25	8323.01	8752.68	6459.18	7551.21	8058.24	7170.76	4922.23	7719.18	1.56823	0.649134	0.000490366	2.17176	up
pos_10164	PS(O-20:0/14:1(9Z))	43454.9	67751.7	43277	73656.3	50475.8	76592.8	92547.8	74013.4	90396.8	77662.9	63727.6	77605.9	59201.4	79325.7	1.33993	0.422157	0.0267658	1.67697	up
pos_10171	1-Octadecanoyl-2-(7Z,10Z,13Z,16Z-docosatetraenoyl)-sn-glycero-3-phosphoethanolamine	601916	603209	685956	572316	629417	659808	505205	556240	98097.6	304373	408624	535676	625437	401369	0.641742	-0.639934	0.0250765	1.81306	down
pos_10178	PC(16:0/20:2(11Z,14Z))	622743	629072	624144	583335	646258	622036	548668	583396	478380	520853	479804	607567	621265	536445	0.863472	-0.211779	0.00961558	1.95622	down
pos_10219	2-Methylidene-4-(oxiran-2-yl)butanoic Acid	3040.61	3751.47	3158.03	3358.68	3255.02	3068.56	2716.95	2883.26	2784.53	2622.4	2475.26	3098.77	3272.06	2763.53	0.844583	-0.243689	0.00464438	1.92798	down
pos_1023	PA(P-16:0/PGF1alpha)	2224.03	2170.25	2086.62	2063.6	1899.01	2563.03	3271.12	2648.8	2867.99	2755.03	3237.73	2751.95	2167.76	2922.1	1.34798	0.430804	0.000378761	2.22676	up
pos_10235	Melleolide B	7695.06	8386.27	7387.49	7681.43	8023.04	7914.66	7292.33	7287.56	7486.21	7324.21	6378.47	7343.86	7847.99	7185.44	0.915577	-0.127247	0.0121406	1.75382	down
pos_1024	PE-NMe(18:2(9Z,12Z)/18:2(9Z,12Z))[U]	52507.8	62638.2	47411.4	49024.1	44899.1	62463.3	88687.5	84218.6	70531.7	96190.3	88638.3	86821.3	53157.3	85847.9	1.61498	0.691515	3.9586e-05	2.33453	up
pos_10240	Mauritine A	71102	81813.9	77399	75183.6	76585.1	76036.9	63486.6	66352.3	73919.9	73496	57959.6	69484.9	76353.4	67449.9	0.883391	-0.178876	0.015239	1.77043	down
pos_10242	benzonatate (2,5,8,11,14,17,20,23,26-Nonaoxaoctacosan-28-yl p-(butylamino)-benzoate	223.816	250.997	246.557	240.69	245.646	272.665	215.541	202.093	233.644	244.63	195.066	219.96	246.729	218.489	0.885544	-0.175364	0.0184059	1.67808	down
pos_10251	1,2,4,5-Tetramethylbenzene	69.8853	56.3237	37.812	65.8454	54.2972	31.1398	33.1969	37.9734	23.6446	25.9101	51.3526	27.7859	52.5506	33.3106	0.633877	-0.657725	0.0314494	1.62619	down
pos_10253	pentyl-Benzene	41.6261	37.3475	32.7655	39.3748	35.9969	22.3662	16.5267	23.4407	11.8515	18.2568	27.3785	22.351	34.9128	19.9675	0.571926	-0.806101	0.00213986	2.06488	down
pos_10266	PC(24:0/6 keto-PGF1alpha)	44.7456	37.9501	64.4582	54.2132	19.6094	177.555	70.288	177.264	314.069	258.435	58.7032	183.757	66.4219	177.086	2.66608	1.41472	0.0476098	1.49545	up
pos_1028	PE(19:1(9Z)/20:3(8Z,11Z,14Z))	1.58248e+06	1.69716e+06	1.56291e+06	1.65888e+06	1.78097e+06	1.64011e+06	1.40883e+06	1.50987e+06	1.5448e+06	1.4851e+06	1.36695e+06	1.54865e+06	1.65375e+06	1.47737e+06	0.893342	-0.162715	0.00267046	1.99238	down
pos_10314	Permetin A	31.2542	31.1231	39.5816	22.1766	27.6212	57.2225	94.5301	40.3014	95.8766	57.7268	61.508	36.8871	34.8299	64.4716	1.85105	0.88834	0.0371874	1.67921	up
pos_10339	DG(18:2(9Z,12Z)/20:1(11Z)/0:0)	590.282	710.76	561.548	538.311	675.048	907.05	228.462	162.749	158.393	826.883	185.122	232.342	663.833	298.992	0.450402	-1.15071	0.0172356	1.76922	down
pos_10347	Ganglioside GM3 (d18:0/14:0)	105.35	105.799	103.659	103.639	101.054	136.215	130.677	153.157	154.255	159.471	99.1673	141.609	109.286	139.723	1.27851	0.354458	0.0207755	1.68482	up
pos_10363	PS(O-16:0/20:0)	369638	378530	404703	355550	389390	422281	309126	345185	70500.1	242675	250007	334477	386682	258662	0.668926	-0.580081	0.026163	1.8052	down
pos_10364	PC(18:0/16:1(9Z))	1.1586e+06	1.25551e+06	1.21421e+06	1.24543e+06	1.26609e+06	1.2578e+06	1.00098e+06	1.11196e+06	1.19461e+06	1.11245e+06	1.03059e+06	1.14458e+06	1.23294e+06	1.0992e+06	0.891524	-0.165655	0.00424955	2.0111	down
pos_10384	Surfactin A	352.424	337.259	409.972	454.466	255.97	1082.89	819.38	885.93	1699.39	1214.15	679.152	782.075	482.164	1013.35	2.10166	1.07153	0.02444	1.65076	up
pos_10467	PS(15:0/20:2(11Z,14Z))	137.521	141.406	144.639	109.547	128.476	155.078	165.039	165.083	183.716	173.537	144.906	149.632	136.111	163.652	1.20234	0.265849	0.0102279	1.82597	up
pos_10518	Ganglioside GA2 (d18:1/12:0)	42.6388	86.4789	69.8594	78.2776	27.5392	134.336	91.0423	146.644	235.289	198.788	71.9578	125.825	73.1882	144.924	1.98016	0.985617	0.0421217	1.53501	up
pos_10545	PC(16:1(9Z)/22:6(4Z,7Z,10Z,13Z,16Z,19Z))[U]	93289.7	97850.9	85819.5	91654.8	89367	85168.4	71673.6	81326.2	76450.3	78446.6	81470.2	79801.6	90525.1	78194.7	0.863791	-0.211245	0.000659694	2.18594	down
pos_10712	1,4-Pentanediamine, N4-(5-(hexyloxy)-6-methoxy-4-methyl-8-quinolinyl)-	7594.95	7271.44	6640.92	7986.98	7792.23	6763.3	6213.62	6628.34	6003.44	7598.73	6203.59	5498.3	7341.64	6357.67	0.865974	-0.207604	0.0241647	1.66971	down
pos_10775	22-oxo-docosanoate	1196.28	1246.16	976.15	1225.28	1288.34	1126.4	954.478	1186.83	1003.68	1097.76	962.29	876.214	1176.44	1013.54	0.861536	-0.215016	0.0301909	1.62041	down
pos_10793	PC(14:0/20:1(11Z))	650678	668872	740699	638114	704022	807366	550052	611820	132624	530320	446731	598393	701625	478324	0.681737	-0.552714	0.0269839	1.76533	down
pos_10799	PE(15:0/24:1(15Z))	353982	353853	327348	339274	409404	398016	311860	335817	209933	367520	256592	323191	363646	300819	0.82723	-0.27364	0.0486871	1.54113	down
pos_10858	PG(i-24:0/22:6(5Z,8E,10Z,13Z,15E,19Z)-2OH(7S, 17S))	410.03	338.914	452.583	361.251	359.934	604.63	516.492	554.163	928.833	766.889	415.275	568.114	421.224	624.961	1.48368	0.569179	0.0483549	1.52681	up
pos_10880	PE(18:0/PGF1alpha)	3530.24	4104.43	3457	3465.05	3235.16	4489.49	4398.16	4706.28	4307.02	4437.22	3657.04	4355.48	3713.56	4310.2	1.16066	0.214951	0.0353292	1.55071	up
pos_10927	Cer(d18:2(4E,14Z)/LTE4)	711.397	727.473	664.229	652.024	724.195	790.207	657.087	668.344	628.657	683.277	571.455	690.767	711.588	649.931	0.913354	-0.130754	0.0470444	1.50174	down
pos_1098	Glucose lactate pyruvate glutamate	318.701	214.403	344.706	364.278	284.534	247.621	385.864	503.879	369.266	450.421	349.984	519.91	295.707	429.887	1.45376	0.53979	0.00559632	1.8445	up
pos_1103	3'-Sialyllactosamine	2948.29	2194.18	2907.17	3522	2797.33	2057.98	3305.62	4777.7	3302.54	3817.38	3418.9	4746.71	2737.83	3894.81	1.42259	0.508522	0.0100076	1.75149	up
pos_1278	Teasterone	185.08	207.965	246.342	211.428	232.239	294.689	172.943	196.774	221.06	194.196	175.193	172.358	229.624	188.754	0.822014	-0.282765	0.0499944	1.53699	down
pos_1312	PC(18:0/TXB2)	887.728	918.084	670.706	910.306	896.07	899.65	1332	908.436	1365.22	1026.32	1125.16	904.804	863.757	1110.32	1.28546	0.362283	0.0300609	1.74803	up
pos_1367	24,25-Dihydroxyvitamin D	480.959	584.852	481.169	471.819	492.168	539.809	423.326	417.051	397.619	524.012	435.502	453.997	508.463	441.918	0.869125	-0.202364	0.026879	1.60354	down
pos_1497	PS(22:0/PGF1alpha)	161.74	219.572	285.829	258.887	129.497	523.141	497.601	763.818	1166.85	903.249	466.977	754.175	263.111	758.778	2.88387	1.52801	0.00378384	2.01077	up
pos_1581	2-Phytyl-1,4-naphthoquinone	495.194	616.8	323.786	664.942	601.235	809.551	352.836	410.165	471.044	460.72	417.285	321.109	585.251	405.526	0.69291	-0.52926	0.0431993	1.60194	down
pos_1593	PE(15:0/22:4(7Z,10Z,13Z,16Z))	60219.8	64041.9	52673.9	53561.7	54264	62135.6	78671.8	82861.4	83639.5	87010.7	74478.3	85426.2	57816.1	82014.6	1.41854	0.504409	5.31328e-06	2.40682	up
pos_18	(-)-Jasmonic acid	18.971	26.0915	34.7989	35.501	23.2184	22.8929	31.9806	30.1481	29.8339	44.7143	51.2712	40.3771	26.9123	38.0542	1.41401	0.499792	0.035836	1.56527	up
pos_2389	(R)-3-((R)-3-Hydroxybutanoyloxy)butanoate	23.0949	17.4178	19.5828	25.5201	21.1902	26.7484	134.33	45.3544	58.4272	12.455	60.9025	123.703	22.2591	72.5286	3.25839	1.70416	0.0475146	1.67191	up
pos_2398	Lysyl-Gamma-glutamate	0.789704	0.521107	1.83826	1.50772	1.70778	2.30886	3.79009	1.69902	2.47502	1.45876	2.93948	3.90074	1.44557	2.71052	1.87505	0.90693	0.0336497	1.63462	up
pos_24	Diphenyl sulfide	133.854	298.402	235.593	313.642	200.881	275.576	319.837	296.602	358.281	305.711	299.708	419.601	242.991	333.29	1.37161	0.455875	0.025656	1.66914	up
pos_2462	p-Coumaroylputrescine	153.831	281.426	223.351	240.904	227.924	325.301	356.409	334.918	276.819	235.368	346.881	394.647	242.123	324.174	1.33888	0.421028	0.0341133	1.57958	up
pos_2464	10-hydroxy-(2E,8E)-decadien-4-ynoic Acid	22.3149	22.3066	18.931	17.2953	28.5471	17.827	22.4376	27.3099	22.6354	26.2952	31.1443	35.7232	21.2037	27.5909	1.30123	0.379881	0.0409164	1.5346	up
pos_2520	Rhizocticin A	10.4671	3.97409e-10	5.45284	1.53035	4.7501	1.78022	43.336	12.3457	20.707	0.763847	46.3329	67.3927	3.99677	31.813	7.95968	2.99271	0.0400537	1.6943	up
pos_2534	Metanephrine	28.172	20.1386	29.9653	31.9546	39.5627	21.5189	38.5925	35.128	33.4125	34.1436	53.4921	56.7553	28.552	41.9207	1.46822	0.554069	0.0296148	1.63034	up
pos_2551	Phenylethanolaminium	3.97409e-10	3.97409e-10	0.461305	0.429944	3.97409e-10	3.97409e-10	3.76651	2.49091	2.91644	4.71685	5.37867	3.86165	0.148541	3.85517	25.9535	4.69786	0.000281234	2.4065	up
pos_2554	7-Hydroxy-2,5-dimethyl-4H-1-benzopyran-4-one	16.0006	15.7654	14.5021	17.9191	24.0601	9.21325	37.4208	24.2054	25.1384	26.7999	53.8245	41.4154	16.2434	34.8007	2.14245	1.09926	0.00955301	1.96156	up
pos_2555	4-(3-Hydroxy-2-naphthyl)-2-oxobut-3-enoic acid	7.94872	6.88256	3.89247	5.40119	5.10319	10.4247	40.9423	24.8349	14.8388	29.9996	32.9255	73.2636	6.60881	36.1341	5.46757	2.4509	0.0154246	1.91826	up
pos_2559	Hydroxymyricanone	40.9656	23.7315	30.4234	47.7649	44.3983	23.6399	77.8243	72.3761	49.1443	55.4718	99.7387	130.01	35.1539	80.7609	2.29735	1.19997	0.011921	1.89079	up
pos_2570	L-DOPA n-Butyl Ester	1121.46	1049.12	1386.84	1219.85	1631.35	860.912	1329.53	1453.86	1565.19	1999.42	2415.12	1638.08	1211.59	1733.53	1.43079	0.516815	0.0279018	1.65595	up
pos_2602	p-Tolualdehyde	15.2515	9.87285	17.0608	14.0663	17.3856	7.90167	17.0936	16.8449	18.4384	20.6843	26.0779	17.2238	13.5898	19.3938	1.42709	0.513075	0.0227237	1.67295	up
pos_2605	Annuolide C	111.165	85.1434	65.0879	60.3243	101.569	93.0402	125.531	98.3584	121.824	87.9439	138.867	106.988	86.055	113.252	1.31604	0.396207	0.0364557	1.60624	up
pos_2625	Hexaethylene glycol	4.2701	0.521885	2.21706	1.36498	0.978369	2.88701	12.506	8.39933	3.88683	2.65554	7.0649	14.59	2.0399	8.18377	4.01185	2.00427	0.022402	1.7776	up
pos_2628	(2E,6E,8E)-Dodeca-2,6,8-trienedioylcarnitine	38.2933	20.8983	44.3244	30.3393	43.3441	16.957	55.3809	54.1139	30.872	39.804	72.7963	93.1754	32.3594	57.6904	1.7828	0.834147	0.0422347	1.55374	up
pos_2630	Myo-inositol glutamate	5.2572	4.76422	32.6714	3.97409e-10	3.97409e-10	3.97409e-10	40.5804	29.0438	26.3084	16.9181	30.8694	10.7215	7.11546	25.7403	3.61751	1.855	0.0210467	1.70047	up
pos_2633	Fenfuram	34.159	26.9956	25.3398	33.7241	28.1223	26.188	40.2413	35.1669	29.2574	30.8522	47.0055	53.9341	29.0882	39.4096	1.35483	0.438114	0.0472302	1.54994	up
pos_2776	Levomefolic acid	21.335	3.13107	15.9155	17.1225	4.03888	3.97409e-10	69.8947	32.9325	29.2691	20.4504	63.4608	116.082	10.2572	55.3482	5.39606	2.43191	0.0259137	1.76961	up
pos_2784	Ser Gly Gly	29.059	20.0594	13.4258	18.6906	19.0573	20.9836	51.6889	40.4816	24.7105	23.8533	34.7454	68.0908	20.2126	40.5951	2.0084	1.00605	0.0312769	1.69645	up
pos_2805	N-(N-(3-Amino-3-carboxypropyl)-3-amino-3-carboxypropyl)azetidine-2-carboxylic acid	10.4539	3.14522	8.07715	2.02004	19.7146	3.75114	43.1868	21.6652	16.406	7.46141	37.5622	42.1531	7.86033	28.0725	3.57141	1.83649	0.0195929	1.8103	up
pos_2870	Pheneticillin	52.0425	32.3434	62.3497	18.9386	34.4853	45.0891	145.791	56.6538	63.3993	34.4059	158.354	150.829	40.8748	101.572	2.48496	1.31322	0.0441401	1.64843	up
pos_2894	Safynol	6.46636	2.15266	3.02218	5.79871	2.50962	9.02492	27.1973	13.432	10.6057	2.47442	35.2453	40.3054	4.82907	21.5433	4.46117	2.15742	0.0405465	1.66703	up
pos_2909	Dethiobiotin	23.2666	13.6805	20.4044	26.5021	14.8015	28.8569	32.6387	32.2798	25.1697	23.9038	31.6437	28.1825	21.252	28.9697	1.36315	0.446945	0.0298715	1.56985	up
pos_2925	Caffeine	551.281	506.733	508.675	594.592	580.518	587.995	656.277	582.701	609.558	552.008	588.151	655.733	554.966	607.405	1.09449	0.130259	0.0498551	1.49648	up
pos_2930	Sinapoyl malate	111.078	106.388	112.353	91.9834	118.846	121.245	150.212	109.557	127.364	115.696	161.64	187.378	110.316	141.975	1.28698	0.363994	0.0486079	1.60705	up
pos_2962	3-Mercapto-3-methyl-1-butanol	7.68925	3.55175	5.41878	9.89561	3.99977	5.73742	11.2207	7.3752	9.23209	10.0127	10.2192	13.6387	6.04876	10.2831	1.70003	0.765562	0.00857089	1.82919	up
pos_2964	Histidylhydroxyproline	33.879	15.5043	45.6458	30.3366	33.8181	15.882	81.7253	53.0082	37.7953	31.0814	87.6193	106.811	29.1776	66.3401	2.27366	1.18502	0.0283991	1.70948	up
pos_2983	6-N,4-diphenyl-1,4-dihydro-1,3,5-triazine-2,6-diamine	19.5047	53.809	12.9414	29.7183	27.3625	16.5273	66.5908	30.033	50.8642	43.1596	88.0872	77.6543	26.6439	59.3982	2.22934	1.15661	0.0145987	1.83939	up
pos_3002	S-(2-Hydroxyethyl)-N-acetyl-L-cysteine	22.3348	14.98	28.2319	39.8897	15.5914	15.3854	148.061	80.0668	66.5441	25.791	103.854	267.464	22.7355	115.297	5.07122	2.34233	0.0439926	1.65183	up
pos_3088	4-Methoxy-2,2'-bipyrrole-5-carbaldehyde	142.963	167.387	205.631	243.727	161.202	181.677	179.92	298.054	199.359	235.08	294.585	232.338	183.765	239.889	1.30542	0.384512	0.0479736	1.41369	up
pos_3104	2-(Ethylamino)-4,5-dihydroxybenzamide	55.379	38.172	34.4886	56.5956	36.3225	55.7745	98.4498	53.5424	77.7796	38.8016	84.6523	106.664	46.122	76.6484	1.66186	0.732798	0.0346328	1.6689	up
pos_3109	Indicine	30.4657	59.2437	43.3468	36.1895	44.3327	50.4858	135.788	70.7394	105.508	48.5228	68.9199	62.5757	44.0107	82.0089	1.86338	0.897926	0.0337529	1.7594	up
pos_3110	3-Ketosucrose	71.3557	47.2939	67.691	64.9944	64.2761	60.599	78.6178	75.8065	72.7474	70.6967	91.8881	97.8964	62.7017	81.2755	1.29623	0.374316	0.00905195	1.81812	up
pos_3126	(-)-Riboflavin	1479.16	2707.86	1819	2587.51	2471.83	2991.2	1151.65	1870.94	1228.28	1642.53	1637.15	1673.36	2342.76	1533.99	0.654777	-0.610923	0.0165963	1.8122	down
pos_3143	cyclic 6-Hydroxymelatonin	194.29	148.629	204.56	264.589	190.305	213.388	323.731	256.994	275.028	217.728	408.621	413.17	202.627	315.879	1.55892	0.640544	0.0170907	1.79085	up
pos_3144	5-(2-Furanyl)-3,4-dihydro-2H-pyrrole	184.824	214.551	161.108	110.273	294.231	167.623	321.248	229.135	490.356	188.413	362.013	271.846	188.768	310.502	1.64488	0.717983	0.0434082	1.6287	up
pos_3168	4(1H)-Pyridinone, 2-ethyl-3-hydroxy-1-(2-hydroxyethyl)-	18.6103	2.26612	13.9314	8.76463	5.50242	8.1896	95.3377	31.6332	28.4586	3.44845	60.7955	112.778	9.54408	55.4086	5.80554	2.53743	0.0444786	1.6648	up
pos_3173	Cys Gly Trp	15.5009	2.22725	24.5533	10.1559	2.06897	11.9293	90.6489	32.1502	27.4028	11.7155	69.4248	115.591	11.0726	57.8222	5.22209	2.38463	0.0365287	1.70171	up
pos_3179	o-Methylbenzhydrol	62.3764	39.6411	74.3631	70.5469	39.7221	53.1969	120.915	71.6866	104.022	63.8141	156.418	183.843	56.6411	116.783	2.06181	1.04391	0.0245869	1.76552	up
pos_3180	Tazolol	31.5886	36.9017	56.5128	99.9426	53.9208	86.2282	119.776	91.1215	115.918	45.3651	108.843	141.616	60.8491	103.773	1.70542	0.770128	0.0342595	1.57653	up
pos_3345	3-Hydroxyhexanoylcarnitine	37.9291	43.8132	49.955	29.9372	44.0155	55.227	60.9529	52.0901	70.5759	39.4735	77.5341	60.2976	43.4795	60.154	1.3835	0.468326	0.032924	1.64154	up
pos_3414	6-O-Galloylsucrose	16.9062	8.22503	48.3722	95.2045	12.5724	33.3795	116.789	69.3634	57.0482	44.5975	68.0422	158.711	35.7766	85.7585	2.39705	1.26126	0.0496539	1.47358	up
pos_3473	Leucylhydroxyproline	16.6224	11.5799	13.9754	13.4889	10.1238	10.433	41.5932	17.6794	19.6793	13.1852	45.0062	41.8331	12.7039	29.8294	2.34805	1.23146	0.0329199	1.75339	up
pos_3571	Trimethoprim	198.274	109.336	162.21	167.07	116.437	120.659	378.17	240.557	205.27	112.293	243.62	416.082	145.664	265.999	1.82611	0.868773	0.0470614	1.59102	up
pos_3582	Dihydrodigitoxin	52.1672	44.0673	96.3532	43.4702	47.9785	31.0562	73.1319	98.9699	100.967	42.8585	87.156	122.63	52.5154	87.6189	1.66844	0.738501	0.0367582	1.53365	up
pos_3596	L,L-Cyclo(leucylprolyl)	39.3649	31.355	35.846	52.5074	35.4794	44.2221	55.4791	49.2258	54.9657	49.4808	62.7292	60.3303	39.7958	55.3685	1.39131	0.476449	0.00269992	2.00869	up
pos_3678	Talaromycin A	3.45198	8.21189	5.30687	18.639	11.9261	20.4729	17.7904	23.7652	43.8897	26.5567	15.8703	24.301	11.3348	25.3622	2.23756	1.16193	0.0200319	1.70581	up
pos_3695	2-Methyl-1-methylthio-2-butene	2.30083	2.31345	3.20078	1.41762	1.98068	1.54786	5.96808	4.77254	3.24433	1.4371	4.61039	7.17489	2.12687	4.53456	2.13203	1.09223	0.0317368	1.69968	up
pos_3757	3-Phenyl-4-pentenal	195.96	203.151	151.109	205.173	183.971	145.45	94.0779	145.144	109.768	157.647	165.482	86.4266	180.802	126.424	0.699241	-0.516139	0.0120964	1.81662	down
pos_3775	Phenylacetylglutamine	130.619	97.3504	187.355	147.633	131.318	81.3924	239.462	184.275	172.344	138.792	302.151	287.019	129.278	220.674	1.70697	0.771437	0.018605	1.75538	up
pos_3840	4-formyl Indole	45.1093	12.9757	33.132	37.6502	34.4741	14.8903	72.0408	20.1995	83.9278	91.1272	77.6328	78.7806	29.7053	70.6181	2.37729	1.24932	0.00909597	1.94898	up
pos_3902	10,11-Dihydrocarbamazepine	279.491	202.925	127.065	154.355	246.847	152.316	123.616	151.725	117.616	112.754	142.447	124.484	193.833	128.774	0.664353	-0.589979	0.0443768	1.61816	down
pos_3903	Simendan	7.53452	3.97409e-10	2.633	1.34571	4.23868	3.97409e-10	14.5107	8.41817	13.4122	3.97409e-10	26.4611	23.7132	2.62532	14.4192	5.49237	2.45743	0.0303626	1.72573	up
pos_395	Creatinine	338.925	348.763	426.401	442.116	406.224	351.698	552.323	512.262	433.866	451.73	510.016	698.146	385.688	526.391	1.36481	0.448701	0.0129131	1.8409	up
pos_3979	4-(3-Benzoylpropionyl)morpholine	5.08503	0.578478	9.39437	5.16991	3.97409e-10	2.46049	29.7927	12.8059	15.9612	0.747875	22.2162	41.7435	3.78138	20.5446	5.43308	2.44177	0.0333418	1.71377	up
pos_399	(2,5-Dihydroxy-1H-pyrrol-3-yl) prop-2-enoate	46.3781	48.3882	41.2028	46.5393	42.0603	49.6579	70.1733	54.4304	53.0121	52.1834	60.4634	65.1569	45.7045	59.2366	1.29608	0.374153	0.0044449	2.06224	up
pos_4054	Puromycin aminonucleoside	159.529	90.347	155.167	87.6598	159.208	107.242	334.83	259.598	162.84	111.039	185.395	224.688	126.525	213.065	1.68397	0.751868	0.0435514	1.5891	up
pos_4072	Cyclopentenyl cytosine	72.9193	45.5034	87.0126	109.019	67.3076	77.1146	163.624	122.326	111.572	67.653	123.025	179.729	76.4795	127.988	1.67349	0.742864	0.0243221	1.69142	up
pos_4075	Thonzylamine	171.925	297.964	287.54	278.876	215.152	322.894	354.9	283.667	322.865	270.212	415.028	407.319	262.392	342.332	1.30466	0.383672	0.0412725	1.55283	up
pos_4232	2,4-Diphenyl-1-butene	10.6614	5.25088	11.0547	16.1713	3.86057	8.04004	27.3845	14.6352	26.6205	15.4004	53.3872	51.2274	9.17314	31.4425	3.42767	1.77723	0.0227845	1.7987	up
pos_4275	Fluoromisonidazole	1321.6	1399.62	837.297	930.476	1355.35	881.753	561.683	1059.5	695.421	1062.37	797.366	500.786	1121.02	779.522	0.69537	-0.524147	0.0413702	1.53404	down
pos_4276	Indoxyl	385.793	407.086	238.193	266.436	393.709	250.596	158.164	303.848	186.606	309.63	232.552	143.932	323.636	222.455	0.687364	-0.540853	0.0437496	1.52094	down
pos_43	9-Aminoacridine	429.656	341.487	310.303	372.228	386.282	267.935	296.45	228.119	208.366	168.076	300.495	320.436	351.315	253.657	0.722021	-0.469887	0.0170814	1.70373	down
pos_4449	Coumatetralyl	56.184	19.7064	28.4137	29.3627	26.7904	57.7093	78.5872	56.1888	67.8465	36.6064	72.2136	103.292	36.3611	69.1224	1.901	0.926758	0.0172326	1.72319	up
pos_4470	Hydroxyprolyl-Leucine	14.3927	4.93558	12.1938	14.9884	7.5445	9.41006	27.3235	16.0426	31.4855	22.6841	61.8686	47.3163	10.5775	34.4534	3.25724	1.70365	0.0175949	1.86951	up
pos_4521	(2S)-6-Amino-2-(hexanoylamino)hexanoic Acid	0.501853	3.97409e-10	0.116871	0.0996885	0.086074	0.171114	0.746111	0.406839	0.744744	0.412239	1.2614	0.851424	0.1626	0.737126	4.53337	2.18058	0.00488551	1.99867	up
pos_4532	M1G-dR	1180.08	1377.28	1282.14	1297	1287.99	1703.22	973.337	1077.25	974.14	1003.59	961.214	1121.34	1354.62	1018.48	0.751856	-0.411471	0.00481468	2.07978	down
pos_4711	2,2'-Bipyridylamine	3.97409e-10	1.08483	0.756042	2.46702	3.97409e-10	4.04258	7.77421	16.6207	12.7894	17.5388	13.2623	8.57004	1.39174	12.7592	9.1678	3.19658	0.000465617	2.26471	up
pos_4726	Lumichrome	255.255	339.59	297.58	352.333	353.295	351.761	805.566	1149.2	850.765	1118.34	836.39	801.294	324.969	926.926	2.85235	1.51215	0.000165608	2.38881	up
pos_4761	1-ethenyl-4-methoxy-Benzene	88.7431	119.046	113.454	96.9706	101.119	142.333	73.2971	78.5792	79.979	80.0845	55.8734	82.6235	110.278	75.0728	0.680762	-0.554778	0.00454941	2.01373	down
pos_487	Deferiprone	3.33894	2.93792	4.31809	5.03147	5.61327	1.85185	9.40986	5.52471	3.79325	5.1423	6.06386	7.36869	3.84859	6.21711	1.61543	0.691914	0.0387474	1.59964	up
pos_4905	Cyclohexanone	30.4924	28.9107	33.6713	42.1286	32.9655	31.456	23.2146	19.5918	26.363	25.3671	17.1577	20.2273	33.2708	21.9869	0.660848	-0.597609	0.0010026	2.12464	down
pos_498	2-Aminobicyclo[3.1.0]hexane-2,6-dicarboxylic acid	40.1538	38.333	38.1934	43.4195	41.7824	32.7326	53.1082	39.2211	50.1051	48.9568	51.7711	49.322	39.1024	48.7474	1.24666	0.318067	0.00378005	2.04499	up
pos_4982	N-Succinyl-2-L-amino-6-oxoheptanedioate	374.653	494.954	269.658	331.198	404.352	300.475	243.247	332.794	321.948	304.833	181.376	187.312	362.548	261.918	0.722436	-0.469057	0.0425329	1.49923	down
pos_5018	2-Methylindoline	37.2292	36.9031	31.6373	61.3083	37.9122	39.9597	15.9325	37.2782	23.2698	35.7797	32.2168	14.6191	40.825	26.516	0.649505	-0.622588	0.0354562	1.62701	down
pos_503	Biopterin	820.703	870.479	659.43	807.887	1002.37	657.035	1116.04	923.675	942.197	945.226	803.906	1065.51	802.985	966.092	1.20313	0.266788	0.0433292	1.58474	up
pos_511	BENSULFURON-METHYL	36.8695	48.4984	61.5814	72.496	53.5936	91.7278	108.196	101.201	68.6138	84.6005	127.089	168.811	60.7944	109.752	1.80529	0.852232	0.0180034	1.73779	up
pos_5125	(+/-)-3-(Ethylthio)butanol	55.956	71.522	74.0707	65.5562	63.6038	71.8775	45.6414	52.0608	52.0949	59.846	39.7288	46.3296	67.0977	49.2836	0.734505	-0.445157	0.00114538	2.10308	down
pos_515	4-Hydroxy duloxetine glucuronide	215.011	188.633	207.272	222.486	233.267	199.751	384.049	231.6	271.759	267.554	345.555	464.154	211.07	327.445	1.55136	0.633533	0.0215895	1.86239	up
pos_5154	(Z,Z)-3,6-Dodecadien-1-ol	494.849	423.025	431.381	561.629	458.515	427.198	385.64	383.403	403.769	393.57	319.217	396.164	466.1	380.294	0.815907	-0.293524	0.00974002	1.89972	down
pos_516	2-(Diphenylmethyl)-N-((2-iodophenyl)methyl)-3-quinuclidinamine	35.5825	17.3374	40.207	52.7974	26.529	49.8156	92.3667	50.8956	61.2304	39.487	71.1004	119.09	37.0448	72.3617	1.95336	0.965955	0.0308116	1.66269	up
pos_5181	PA(10:0/20:3(5Z,8Z,11Z)-O(14R,15S))	3.97409e-10	3.97409e-10	3.97409e-10	0.492957	3.97409e-10	3.97409e-10	0.279112	0.566535	0.209448	0.135465	0.746971	0.333111	0.0821595	0.37844	4.60616	2.20357	0.0405119	1.48074	up
pos_521	N-Trifluoroacetyladriamycin	87.5318	143.289	175.58	194.469	201.085	139.402	245.886	208.264	244.618	305.197	205.489	203.677	156.893	235.522	1.50116	0.58608	0.00767327	1.8995	up
pos_522	Cyanidin 3-O-(6''-malonyl-3''-glucosyl-glucoside)	47.1146	43.0785	34.8865	8.17289	42.0565	23.0009	76.2092	48.1454	63.5567	42.4838	79.7154	87.2915	33.0517	66.2337	2.00394	1.00284	0.0062352	1.94826	up
pos_5265	5(S)-HETE	78.3342	63.3487	86.0107	113.047	93.0403	60.5049	19.1331	23.5761	26.3479	32.9049	15.2362	14.7336	82.3809	21.9886	0.266914	-1.90555	0.000323782	2.35128	down
pos_5361	Protosappanin A	54.1442	3.97409e-10	27.3427	37.5124	5.27283	14.8657	84.697	26.7682	77.4537	83.0028	240.53	174.488	23.1897	114.49	4.93712	2.30367	0.0341862	1.69581	up
pos_538	Ethenoadenosine	2792.52	3590.06	3385.74	2708.21	3162.49	3030.99	4632.64	3653.1	4289.34	3205.82	4564.06	4603.21	3111.67	4158.03	1.33627	0.418211	0.00574375	2.01958	up
pos_541	Tryptophol [xylosyl-(1->6)-glucoside]	24.7898	20.8114	31.6444	36.8469	21.6602	35.5182	44.5718	30.9353	43.5142	41.5649	52.9582	71.2158	28.5452	47.46	1.66263	0.733468	0.0177821	1.76754	up
pos_5472	Estradiol-17beta 3-glucuronide	15.5916	5.29454	20.7271	3.39589	20.7305	14.223	12.3695	4.74671	4.20416	3.9895	3.97409e-10	5.29565	13.3271	5.10092	0.382748	-1.38553	0.0461003	1.51295	down
pos_5483	5'-Deoxy-5-fluorocytidine	92.9417	102.12	68.4263	88.4209	95.987	98.7014	54.2955	86.5509	84.1468	82.0819	62.3101	50.0155	91.0995	69.9001	0.767294	-0.382148	0.0299962	1.63496	down
pos_5575	Vulgamycin	384.373	233.497	102.71	176.386	251.721	199.321	110.639	123.66	145.568	138.125	122.775	99.6383	224.668	123.401	0.549259	-0.864441	0.0455865	1.62946	down
pos_5636	2-Undecyl-4(1H)-quinolinone N-oxide	604.94	657.954	897.893	755.03	568.013	892.909	1210.83	839.972	1230.61	653.224	1514.46	1051.15	729.456	1083.38	1.48518	0.57064	0.0369453	1.64484	up
pos_5650	CMP-2-aminoethylphosphonate	82.7816	79.9882	54.409	47.0996	98.8129	47.4635	45.7994	51.424	47.9453	41.859	41.218	24.6228	68.4258	42.1448	0.615919	-0.699187	0.0304444	1.62981	down
pos_5687	Lusianin	255.38	371.349	371.133	397.577	295.991	320.029	194.159	259.776	242.778	269.987	185.019	247.246	335.243	233.161	0.695498	-0.523881	0.00410897	2.01002	down
pos_5690	Lac Dye	2.04759	5.47756	6.14521	7.36242	3.34641	3.25632	2.32142	3.6781	1.54129	1.33445	1.41751	3.59545	4.60592	2.3147	0.50255	-0.992661	0.0422699	1.59377	down
pos_5711	Triamcinolone	67.489	64.7493	53.5021	90.8738	71.061	54.5389	39.9862	27.2929	55.5354	34.6699	60.1631	58.9845	67.0357	46.1053	0.687773	-0.539995	0.0252846	1.61456	down
pos_575	O-Succinyl-L-homoserine	844.096	782.576	941.212	924.286	1133.05	712.939	1172.2	1003.64	1035.05	1466.09	1281.58	1254.47	889.693	1202.17	1.35122	0.434263	0.00710794	1.90668	up
pos_5755	7,8-Dihydrobiopterin	382.478	403.91	414.045	367.141	365.697	401.51	305.265	348.76	299.219	316.625	322.134	346.556	389.13	323.093	0.830295	-0.268304	0.000235959	2.27116	down
pos_577	Biotin sulfone	234.426	202.03	196.22	201.146	271.995	175.71	322.732	242.52	254.742	236.643	262.062	328.237	213.588	274.489	1.28514	0.361922	0.0189225	1.75938	up
pos_5792	3-Phenylpropanal	55.2162	82.8817	81.1929	79.0672	59.3656	74.8543	49.8741	52.3503	61.5845	59.9152	42.0867	54.5204	72.0963	53.3885	0.740517	-0.433395	0.0102642	1.85338	down
pos_583	1-(2,4-Dichlorobenzyl)-1H-indazole-3-carbohydrazide	147.022	98.1721	147.492	118.793	162.356	96.9315	284.167	153.337	172.623	137.533	194.384	281.992	128.461	204.006	1.58808	0.66728	0.0339021	1.6928	up
pos_585	Malvidin 3-arabinoside	594.835	608.974	597.087	529.481	698.357	506.841	765.747	604.777	719.44	731.57	767.802	787.996	589.263	729.555	1.23808	0.308107	0.00455479	2.01406	up
pos_587	Celecoxib glucuronide	25.9187	28.5907	30.0173	31.3859	35.8351	18.7262	36.0605	28.8106	38.3004	32.6908	37.2714	45.0439	28.4123	36.3629	1.27983	0.355951	0.0345906	1.62783	up
pos_5900	Resorufin benzyl ether	61.7147	55.6901	51.0348	57.216	63.2548	50.1356	41.7891	54.7286	43.8652	53.8462	34.8671	30.6532	56.5077	43.2916	0.766118	-0.384361	0.0202618	1.75872	down
pos_5913	2,5-Dimethylbenzaldehyde	29.2091	45.1762	47.1855	43.4525	36.4966	36.5797	24.215	32.5081	34.4919	30.745	21.0841	31.5394	39.6833	29.0973	0.733238	-0.447647	0.0137	1.78131	down
pos_5918	1,10-Epoxy-3,8-dihydroxy-4,11(13)-germacradien-12,6-olide	102.905	184.361	185.686	170.911	142.279	139.476	103.943	113.382	124.193	118.734	101.196	134.795	154.27	116.041	0.752192	-0.410827	0.0323872	1.65307	down
pos_5959	L-Acetopine	242.455	264.436	218.024	427.67	319.642	299.777	91.2734	233.612	163.504	313.953	236.774	91.8141	295.334	188.489	0.638222	-0.647871	0.0485732	1.53076	down
pos_5973	(+)-cis-3,4-Dihydrophenanthrene-3,4-diol	42.1266	25.9542	34.088	30.3875	27.2497	33.8576	55.2476	48.3378	28.3887	40.7369	59.5601	53.5398	32.2773	47.6351	1.47581	0.561508	0.0205713	1.71289	up
pos_6018	5-{2-Fluoro-5-[3-(3-hydroxy-2-methoxycarbonyl-phenoxy)-propenyl]-phenyl}-isoxazole-3-carboxylic acid	138.242	119.992	81.5272	99.4303	132.587	120.592	80.6568	108.354	61.3765	44.8196	82.2591	75.9438	115.395	75.5682	0.654865	-0.610731	0.00901625	1.8551	down
pos_6036	p-coumaroyltriacetic acid lactone	4.92031	3.97409e-10	9.75763	3.49563	3.97409e-10	3.9216	11.1138	3.43272	18.9544	26.0518	23.1462	13.3674	3.68253	16.0111	4.34784	2.1203	0.0133861	1.87308	up
pos_6059	CDP	34.6065	9.10354	80.2768	35.9542	14.558	6.64034	90.9103	45.575	54.521	39.9287	58.6394	112.833	30.1899	67.0678	2.22153	1.15156	0.0463427	1.50148	up
pos_6070	7-Hydroxyflumequine	1185.6	874.923	843.952	1151.83	1098.11	712.345	584.148	832.495	575.558	821.551	934.44	429.771	977.792	696.327	0.712142	-0.489763	0.0307025	1.62836	down
pos_6074	Desethylenenorfloxacin	432.205	344.055	184.81	183.047	356.973	194.952	156.841	222.527	180.522	163.395	183.299	103.582	282.674	168.361	0.595602	-0.747581	0.0495028	1.55032	down
pos_6156	Terguride	65.8605	89.1131	130.047	115.662	56.4588	115.325	206.836	133.668	192.653	100.192	212.671	199.7	95.4111	174.287	1.82669	0.869233	0.00709969	1.93041	up
pos_616	6-(Hydroxymethyl)-2,4(1H,3H)-pteridinedione	423.814	496.774	469.481	440.006	497.689	405.187	701.109	611.528	638.886	633.784	525.095	687.941	455.492	633.057	1.38983	0.47491	0.000317391	2.29878	up
pos_6287	Trecetilide	38.0745	33.6059	16.5513	21.389	33.6545	27.0312	14.1801	26.5394	14.3201	20.259	18.6922	11.0507	28.3844	17.5069	0.61678	-0.697173	0.0257014	1.67836	down
pos_6307	N'-[2-(3,5-Difluorophenyl)-2-hydroxyacetyl]-2-ethyl-4-hydroxy-3-methylbenzohydrazide	45.847	25.4269	39.2579	40.6812	34.8099	38.8432	81.3407	62.5568	51.0242	50.3168	85.0366	79.914	37.4777	68.3648	1.82415	0.867223	0.00332239	2.07753	up
pos_6353	Serylvalylglycylglutamic acid	48.6667	31.2129	20.1097	34.0089	46.1635	34.038	12.9561	29.227	16.2451	21.427	23.699	26.6171	35.6999	21.6952	0.60771	-0.718545	0.0220191	1.75194	down
pos_6360	2,5-Diamino-6-(5-phospho-D-ribitylamino)pyrimidin-4(3H)-one	14.8974	14.2166	9.95028	5.51053	21.9743	12.9413	29.2063	20.232	39.4185	22.2573	22.4684	13.4875	13.2484	24.5117	1.85016	0.887651	0.0284514	1.72052	up
pos_638	Maclurin 3-C-(2''-galloyl-6''-p-hydroxybenzoyl-glucoside)	33.3558	39.2643	43.6014	25.855	42.789	41.5204	71.7332	33.8241	71.0188	69.0951	64.2141	65.0754	37.731	62.4934	1.65629	0.727956	0.00635785	2.0552	up
pos_6404	8-Demethylnovobiocic acid	509.813	300.775	308.487	219.106	396.801	322.362	193.953	341.069	182.392	164.853	315.052	154.18	342.89	225.25	0.656914	-0.606223	0.0497036	1.52466	down
pos_6405	8-Amino-8-demethylriboflavin 5'-phosphate	393.213	251.832	261.529	161.963	291.739	275.944	142.824	250.988	148.574	123.892	228.425	97.9888	272.703	165.449	0.606698	-0.72095	0.0216923	1.71445	down
pos_6429	Citalopram aldehyde	162.079	176.043	104.3	157.722	165.468	137.466	82.8717	144.172	101.424	147.408	108.138	60.9789	150.513	107.499	0.714217	-0.485566	0.0347259	1.60045	down
pos_6436	1-Naphthylmethanol	29.9196	26.0206	28.8651	34.118	31.4487	24.1288	23.9272	22.1446	25.802	29.4434	21.9473	19.7141	29.0835	23.8298	0.819358	-0.287434	0.0274564	1.60881	down
pos_6437	2-(2-Methylpropoxy)naphthalene	78.0955	67.9958	71.5286	105.623	81.4491	88.9202	43.2681	68.5894	56.8365	79.7319	68.8198	45.6297	82.2687	60.4792	0.735143	-0.443904	0.0226092	1.72386	down
pos_6479	2',2'-Difluorodeoxyuridine	54.1793	50.1561	34.2748	45.3508	49.1785	48.262	22.7758	46.9656	29.8846	35.3591	44.3576	20.9441	46.9003	33.3811	0.711747	-0.490563	0.0310721	1.6732	down
pos_6520	Cys Asn	27.8596	26.3106	16.4486	26.2214	24.8068	19.8787	17.7942	21.1307	19.8655	15.7335	19.0621	14.7018	23.5876	18.048	0.765147	-0.386191	0.0290134	1.65791	down
pos_6554	5-(3',4',5'-trihydroxyphenyl)-gamma-valerolactone-O-methyl-4'-O-glucuronide	81.3456	77.7022	56.0222	55.0889	86.0752	56.5788	48.5816	61.4378	57.8728	56.8199	43.0773	42.1434	68.8022	51.6555	0.750783	-0.413533	0.0351254	1.58427	down
pos_656	Glutamylserine	0.656867	0.0202396	6.41617	8.44173	2.67851	0.889617	10.6951	8.39617	3.46905	5.52134	11.6725	6.142	3.18385	7.64936	2.40255	1.26456	0.0423204	1.50679	up
pos_6570	Fluoren-9-one	98.3132	77.996	57.7711	33.2743	109.49	51.1936	36.2909	41.4645	51.9341	35.2455	50.9982	25.8893	71.3398	40.3038	0.564955	-0.823792	0.0479577	1.53322	down
pos_6571	(2R,3S,4R,5R,6S)-2-[[(1R,2R,4R,5R,6S,10R)-5-Hydroxy-2-(hydroxymethyl)-3,9-dioxatricyclo[4.4.0.02,4]dec-7-en-10-yl]oxy]-6-(hydroxymethyl)oxane-3,4,5-triol	69.3245	61.9556	47.0306	24.3492	68.2855	31.609	21.4922	29.0768	36.9367	21.0845	34.4567	13.4783	50.4257	26.0875	0.517345	-0.950801	0.02602	1.6661	down
pos_6593	Glutaconylcarnitine	44.666	24.9582	18.3029	32.7414	11.6271	31.1258	40.8601	32.8918	49.1743	28.8908	52.3554	51.4752	27.2369	42.608	1.56435	0.64556	0.0347144	1.55163	up
pos_6632	Hexahydro-6,7-dihydroxy-5-(hydroxymethyl)-3-(2-hydroxyphenyl)-2H-pyrano[2,3-d]oxazol-2-one	30.3135	42.3633	45.0989	10.8493	33.9055	19.7909	154.635	58.9781	67.8552	51.7863	54.2718	176.037	30.3869	93.9272	3.09104	1.62809	0.0381704	1.71124	up
pos_6662	6-Heptenyl glucosinolate	465.641	312.593	189.473	293.397	374.674	195.019	143.477	195.908	164.61	193.548	154.293	134.58	305.133	164.403	0.53879	-0.892204	0.0216395	1.81753	down
pos_679	Bufotenin	26355.5	39075.2	30492.2	28937.9	32183.7	31209.1	39755.5	39363.2	37026.9	34675.6	32172.3	41101.4	31375.6	37349.1	1.19039	0.251432	0.0243584	1.69567	up
pos_6804	(2S)-2-Amino-3-[4-[(2S)-2-amino-3-(4-hydroxyphenyl)propanoyl]oxy-3-nitrophenyl]propanoic acid	653.619	631.778	363.77	458.773	620.643	403.304	328.664	403.739	336.76	281.493	318.429	342.608	521.981	335.282	0.642327	-0.638621	0.0145591	1.86571	down
pos_6807	4-Methylumbelliferone glucuronide	892.781	857.168	506.7	626.991	853.585	564.701	426.29	575.762	473.803	417.346	414.435	443.52	716.987	458.526	0.639517	-0.644944	0.0119016	1.89603	down
pos_6813	(4E)-3-Hydroxyhex-4-enoylcarnitine	58.6461	77.0867	58.8656	69.033	75.2044	45.6388	29.787	62.0286	38.3974	61.814	39.0961	21.5312	64.0791	42.1091	0.657142	-0.605723	0.0272824	1.65403	down
pos_682	2',3'-Cyclic GMP	124.605	110.311	143.145	141.824	108.841	137.709	327.028	173.854	197.504	121.323	181.261	336.453	127.739	222.904	1.74499	0.803221	0.0452913	1.65928	up
pos_684	L-Acetylcarnitine	32.8248	112.286	89.8895	48.2744	52.0628	77.1437	139.202	138.529	113.215	106.1	101.79	147.93	68.7468	124.461	1.81042	0.856327	0.00428652	1.9934	up
pos_685	Erythrose	807.901	1225.84	882.343	923.736	980.744	889.224	1246.99	1243.5	1059.19	993.823	1033.38	1285.41	951.632	1143.71	1.20185	0.265251	0.0362847	1.59237	up
pos_6890	(E)-4'-Methylresveratrol 3-glucoside	215.057	164.927	136.982	98.8394	213.74	169.608	98.2257	164.838	101.513	89.7456	132.279	64.0085	166.525	108.435	0.651162	-0.618911	0.0329727	1.60378	down
pos_6891	4'-O-Methylepicatechin 7-O-glucuronide	188.505	130.087	99.6602	69.137	170.022	137.857	78.8562	123.505	69.5229	50.0516	96.4663	52.0907	132.545	78.4155	0.591615	-0.757269	0.0330597	1.62004	down
pos_6938	Camelliol A	17.6251	22.3015	9.2167	15.5311	20.5352	21.138	17.2212	15.1179	8.82633	10.5017	10.8101	2.06621	17.7246	10.7572	0.60691	-0.720446	0.0390131	1.50923	down
pos_6948	Hexadecanedioic acid mono-L-carnitine ester	404.557	544.663	698.284	658.214	334.046	676.647	1009.67	756.855	1057.8	538.515	1076.43	1259.18	552.735	949.743	1.71826	0.780948	0.0116422	1.84443	up
pos_6960	3-(4-Acetamidophenoxy)-2-hydroxy-2-methyl-N-[4-nitro-3-(trifluoromethyl)phenyl]propanamide	6805.2	5616.54	4255.57	3026.08	6579.31	3762.86	2808.4	4315.61	3096.59	2995.2	3712.61	1531.08	5007.6	3076.58	0.614383	-0.70279	0.0308361	1.62105	down
pos_6979	Neridronic acid	97.7768	64.3446	72.9122	37.6455	75.8558	78.9324	46.5137	62.8852	49.0538	34.6622	57.2105	36.8251	71.2446	47.8584	0.671748	-0.574007	0.0361564	1.62326	down
pos_6980	1H-Imidazole-1-ethanol, 2-nitro-alpha-((2,2,2-trifluoro-1-(trifluoromethyl)ethoxy)methyl)-	111.566	77.6441	63.6166	42.6187	89.4966	63.112	46.4863	68.5495	38.5469	32.2059	64.6339	24.0009	74.6757	45.7372	0.612478	-0.70727	0.0409898	1.55037	down
pos_6983	Neouralenol	2544.76	1743.57	1658.87	1024.17	2155.99	1445.95	1131.01	1536.68	1051.33	824.126	1504.91	618.537	1762.22	1111.1	0.63051	-0.665408	0.0361582	1.58154	down
pos_6984	Pefloxacin	1807.63	1256.67	1173.68	741.712	1527.07	1016.73	827.53	1092.14	711.795	575.245	1079.03	457.971	1253.91	790.619	0.630521	-0.665383	0.0351365	1.58655	down
pos_7001	Aesculin	108.848	123.529	62.3496	58.7012	125.975	51.6784	29.7885	60.5084	49.0778	60.0774	35.2182	20.7766	88.5135	42.5745	0.480994	-1.05591	0.0212047	1.71834	down
pos_7002	Succinyladenosine	97.023	109.527	54.4723	49.5155	108.298	44.6206	30.3196	48.6567	40.7093	36.4015	42.5949	26.2061	77.2427	37.4814	0.485241	-1.04323	0.0238755	1.74662	down
pos_702	Cysteineglutathione disulfide	12.7791	11.4251	15.3218	23.4476	6.98661	20.4789	38.1168	25.7886	15.9123	25.0658	37.6304	51.7549	15.0732	32.3781	2.14806	1.10304	0.0189406	1.75332	up
pos_7027	Testosterone glucuronide	63.0837	62.724	33.9723	23.857	62.1886	28.73	6.89486	41.8443	13.967	31.3267	21.8942	0.822109	45.7593	19.4582	0.42523	-1.23369	0.0249654	1.65703	down
pos_705	(R)-2-Amino-3-benzylthio-N-(4-nitrophenyl)propionamide	201.67	160.534	181.393	149.624	250.402	154.036	364.716	228.282	286.213	219.714	279.916	390.917	182.943	294.96	1.6123	0.689124	0.00927275	1.94099	up
pos_7079	Desmethylfluoxetine	34.6498	66.0048	75.374	35.2637	61.9568	50.8126	19.8648	22.9406	39.6242	33.6444	40.56	31.9105	54.0103	31.4241	0.581817	-0.781363	0.0201042	1.70354	down
pos_7086	trans-Zeatin-O-glucoside riboside	137.724	92.3765	36.3574	62.1452	143.004	19.2421	14.9662	14.1085	58.1063	18.2012	28.1145	7.80051	81.8082	23.5495	0.287863	-1.79655	0.039078	1.59019	down
pos_7095	4-(3,4-Dihydroxyphenyl)-2,3-dihydro-2,3-dihydroxy-1H-phenalen-1-one	32.4421	52.3193	52.0086	88.3399	34.4264	44.4	10.6523	29.859	23.3356	33.7953	25.4446	25.7879	50.656	24.8124	0.489822	-1.02967	0.0248023	1.78045	down
pos_7117	Aspartame	71.9578	94.4239	99.0464	85.1705	87.5308	114.619	58.5771	63.9239	61.6644	67.1269	66.7709	73.279	92.1247	65.2237	0.707993	-0.498192	0.00457903	2.07658	down
pos_7127	n'-nitro-l-arginine	47.8783	43.606	50.9079	41.362	38.5236	61.5321	30.6241	34.7928	38.1692	28.4462	19.1792	50.7443	47.3017	33.6593	0.711588	-0.490886	0.0333298	1.62504	down
pos_7135	Histidylproline	4.46453	3.1161	3.3061	3.85628	3.27428	4.08484	2.36992	2.78553	3.06471	3.32498	1.93851	3.14344	3.68369	2.77118	0.752284	-0.410651	0.0138841	1.81503	down
pos_7152	Gemopatrilat	103.765	49.3871	51.6271	43.2954	82.3137	29.3767	14.2965	9.46776	65.5829	14.272	21.4184	6.65915	59.9608	21.9495	0.366063	-1.44984	0.0257659	1.61518	down
pos_7155	Marmesin rutinoside	54.2222	80.5871	71.0464	24.8113	45.8717	52.5727	21.2069	35.8619	17.6973	47.2676	32.8628	17.7304	54.8519	28.7711	0.524524	-0.930919	0.022876	1.6922	down
pos_717	Decitabine	482.041	507.39	581.134	682.587	576.073	479.231	768.695	726.53	653.542	693.921	637.11	862.609	551.409	723.734	1.31252	0.392337	0.00417685	1.94016	up
pos_7184	Guanidineacetic acid	107.794	157.571	138.811	120.234	131.875	153.047	86.0535	104.543	83.0197	79.9404	84.5794	101.274	134.889	89.9017	0.666488	-0.58535	0.00106817	2.1789	down
pos_7188	(3Z)-4-(2,3,6-trimethylphenyl)-3-buten-2-one	30.9309	39.5734	39.5274	38.1143	33.8712	47.8007	28.7917	28.1224	25.4157	25.0706	27.2759	31.0249	38.303	27.6169	0.721012	-0.471906	0.00471997	2.0635	down
pos_7190	Furegrelate	67.0197	91.0368	90.4883	80.0902	100.01	98.2593	59.2853	63.1539	53.2563	58.008	62.294	73.8418	87.8174	61.6399	0.70191	-0.510642	0.00205343	2.08656	down
pos_7191	8-Deoxy-11,13-dihydroxygrosheimin	88.0173	129.566	114.824	97.1231	108.883	140.071	60.4929	82.9307	65.4955	61.5417	65.0937	73.5186	113.081	68.1788	0.602922	-0.729958	0.00139399	2.19605	down
pos_72	Jasmolone glucoside	226.54	349.781	356.56	419.446	258.904	256.696	428.666	388.446	343.975	395.83	479.192	469.107	311.321	417.536	1.34117	0.423497	0.0191387	1.72134	up
pos_720	Met Kinase Inhibitor	325.557	261.171	392.372	252.809	280.271	342.013	531.855	321.104	602.404	397.839	433.218	588.404	309.032	479.137	1.55044	0.632682	0.0121044	1.90358	up
pos_7212	Propanamide, N-((1S,2S)-2-(3-cyanophenyl)-3-(4-(2-fluoroethoxy)phenyl)-1-methylpropyl)-2-methyl-2-((5-methyl-2-pyridinyl)oxy)-	275.499	544.866	599.545	403.494	385.001	691.533	179.339	265.236	176.458	188.162	242.074	323.869	483.323	229.19	0.474196	-1.07645	0.00832506	1.97782	down
pos_7213	Phytal	105.072	122.925	143.026	179.195	128.769	137.517	305.607	240.197	371.912	402.186	181.399	313.62	136.084	302.487	2.22279	1.15237	0.00321529	2.1555	up
pos_7215	PA(18:0/18:3(6Z,9Z,12Z))	140.104	186.293	181.07	159.344	182.38	188.724	138.662	158.067	129.591	148.105	114.425	170.312	172.986	143.194	0.827778	-0.272685	0.0253489	1.64479	down
pos_7230	Decanoic acid	7.27534	5.75684	5.04839	6.92458	7.55923	5.22908	7.92269	8.62834	8.40566	6.52456	11.9651	7.9181	6.29891	8.56075	1.35908	0.442635	0.0305533	1.63281	up
pos_7239	9-OxoODE	4.3947	1.64133	1.87311	1.75507	3.77717	3.76787	0.3092	0.367838	0.786295	1.80539	0.522641	3.97409e-10	2.86821	0.631895	0.22031	-2.18239	0.00502031	2.00674	down
pos_7245	O-[(9Z)-17-Carboxyheptadec-9-enoyl]carnitine	76.5303	84.1601	126.201	96.6122	93.8873	109.458	153.546	168.222	132.638	130.778	170.609	255.091	97.8081	168.481	1.72256	0.784556	0.0108654	1.88295	up
pos_7277	7-Methyl-cholic acid	2099.37	3004.02	3600.61	4414.06	1976.67	3131.9	4973.3	4392.99	4891.43	2583.28	5689.69	8518.19	3037.77	5174.81	1.70349	0.768494	0.0445053	1.55241	up
pos_7287	2-Methylaminoadenosine	77.4399	112.888	110.155	77.5077	94.3506	129.885	63.3385	79.8569	63.8688	64.3942	52.3084	86.3076	100.371	68.3457	0.680931	-0.55442	0.012139	1.84032	down
pos_729	Niacinamide	3071.59	3574.89	3417.27	2901.9	3687.16	2791.97	4640.46	4290.76	4323.11	4485.17	3890.61	4347.4	3240.8	4329.59	1.33596	0.41788	0.000234346	2.31006	up
pos_7303	2-(alpha-Hydroxypropyl)thiamine diphosphate	71.8918	119.673	69.844	84.8093	86.9725	89.2475	46.3735	86.5846	83.3103	59.9082	27.0891	41.9874	87.073	57.5422	0.66085	-0.597605	0.0367582	1.56809	down
pos_7334	Phenylacetaldehyde	9.94621	12.2039	10.8057	9.74486	8.45009	11.8425	6.14295	10.7302	9.24261	6.2579	6.40697	9.12259	10.4989	7.98386	0.760449	-0.395076	0.0309834	1.6697	down
pos_7335	hydrocinnamic acid	19.944	26.5635	25.1892	25.6991	21.1506	27.5206	16.1711	19.183	15.587	19.2362	11.9002	23.9025	24.3445	17.6633	0.725557	-0.462838	0.010378	1.85647	down
pos_734	Phenacetine	194.958	231.096	239.398	228.611	217.069	245.985	351.836	306.162	294.293	268.257	353.059	395.087	226.186	328.116	1.45064	0.536693	0.00198435	2.17682	up
pos_7344	1-Hydroxy-3,6,7-trimethoxy-2-(2-hydroxy-3-methyl-3-butenyl)-8-(3-methyl-2-butenyl)-xanthone	4441.94	5704.4	5221.29	4918.81	4865.32	5057.88	3987.7	4423.8	3992.95	4161.79	3454.96	4759.69	5034.94	4130.15	0.820297	-0.285781	0.00457581	1.94004	down
pos_736	Valienone	94.1903	71.9987	92.8798	86.1569	79.688	82.4426	194.02	112.188	123.67	71.7442	132.298	205.418	84.5594	139.89	1.65434	0.726253	0.0443585	1.66581	up
pos_7373	Benzyl alcohol	49.5331	64.2957	52.7268	54.6324	47.5201	59.452	42.1645	49.689	38.2347	42.0039	36.6051	54.5069	54.6933	43.8673	0.80206	-0.318218	0.0175774	1.74756	down
pos_7383	Polypropylene	167.46	199.752	175.667	201.151	189.431	160.469	235.015	202.235	186.818	191.844	216.611	266.034	182.322	216.426	1.18706	0.247391	0.0418814	1.59098	up
pos_739	2-Amino-6-(2-hydroxypropanoyl)-2,3-dihydro-1H-pteridin-4-one	204.972	185.809	188.915	269.671	242.16	209.832	316.32	266.916	261.037	231.841	242.634	342.593	216.893	276.89	1.27662	0.352328	0.0236356	1.67378	up
pos_7392	(-)-threo-Iso(homo)2-citrate	58.5393	42.9919	28.446	36.087	44.6408	31.9479	24.8029	22.6796	11.5663	26.3688	15.2841	14.5317	40.4422	19.2056	0.47489	-1.07434	0.0031658	2.04352	down
pos_7428	Armillarin	364510	423399	363643	371573	400556	429960	337301	351801	330829	345901	311889	367605	392274	340888	0.869005	-0.202564	0.00684819	1.90741	down
pos_743	Pirprofen	3568.05	3757.31	3932.1	3136.19	3584.13	3154.48	5610.78	4448.11	4370.93	3329.04	3976.15	5995.53	3522.04	4621.76	1.31224	0.392029	0.0431825	1.64285	up
pos_7439	Diacetazotol	281.723	298.474	225.21	254.758	264.798	278.676	253.36	241.854	208.601	212.955	241.26	227.383	267.273	230.902	0.863919	-0.211032	0.0185706	1.70728	down
pos_7458	4-Methylstyrene	34053.5	40539.8	34777	35637.5	37845.9	41074.6	33164	34610.2	31386.1	32446.4	30300.1	35294.8	37321.4	32866.9	0.880646	-0.183365	0.0140992	1.78466	down
pos_7462	Phenylpropanoate	1672.1	1976.5	1669.63	1675.8	1838.56	2032.05	1668.17	1702.08	1511.89	1609.6	1511.76	1708.66	1810.77	1618.69	0.893922	-0.161778	0.0369668	1.58551	down
pos_7473	Rigin	121.351	123.067	129.501	149.141	127.353	141.258	104.151	128.515	100.49	131.983	107.55	111.686	131.945	114.063	0.864471	-0.210111	0.0289092	1.69331	down
pos_748	Histidyltryptophan	672.949	842.435	828.615	599.144	848.516	781.08	1164.07	1288.46	714.986	1011.22	925.903	1011.39	762.123	1019.34	1.3375	0.419534	0.0235696	1.69526	up
pos_749	Fludara	243.69	167.233	225.911	264.991	219.146	205.737	347.541	278.9	265.819	222.131	240.979	359.928	221.118	285.883	1.2929	0.370606	0.0410693	1.5516	up
pos_7499	Dexamethasone sodium phosphate	454.086	574.011	436.049	468.041	534.352	513.357	414.027	455.837	362.513	386.03	385.39	483.927	496.649	414.62	0.834835	-0.260437	0.0175457	1.70766	down
pos_750	Albanin B	1180.93	1033.86	1189.96	1336.39	1126.66	1074.29	1837.38	1415.92	1404.83	1203	1406.76	2031.76	1157.01	1549.94	1.3396	0.421807	0.026724	1.74189	up
pos_7504	(9Z,12Z,15Z)-Octadecatrienoic acid	66.56	56.5885	54.3112	52.3602	58.8867	39.6093	44.7443	27.031	40.7749	47.3805	55.2858	30.6313	54.7193	40.9746	0.748815	-0.417319	0.03589	1.50603	down
pos_7505	MG(P-18:0/0:0/0:0)	275.157	356.705	323.541	361.031	329.447	325.174	359.885	393.716	372.227	357.491	345.889	453.936	328.509	380.524	1.15834	0.212054	0.030319	1.59514	up
pos_7524	DG(O-18:0/2:0/0:0)	130.521	155.752	163.984	169.803	170.781	167.44	165.6	178.995	169.749	187.714	183.245	204.382	159.714	181.614	1.13712	0.185387	0.0267914	1.61382	up
pos_753	Dhghab	562.342	560.328	645.259	667.373	507.803	612.661	968.085	788.197	736.591	613.133	692.074	1260.48	592.628	843.094	1.42264	0.508566	0.0481795	1.58913	up
pos_7530	25-Hydroxyvitamin D3-26,23-lactone	37.4362	55.3865	151.059	59.3196	23.7757	160.617	92.3946	204.534	91.1166	143.224	318.148	242.611	81.2656	182.005	2.23963	1.16326	0.0489094	1.44537	up
pos_7539	Methsuximide	17.2355	36.8333	27.4917	28.8626	18.7687	45.5568	20.6162	17.5193	12.6761	18.7789	12.0823	22.9772	29.1248	17.4417	0.59886	-0.73971	0.0454065	1.58117	down
pos_7616	Allyl tiglate	18.6225	22.3935	20.4044	15.8757	17.6951	21.433	13.4243	15.2508	15.346	17.2367	14.3631	18.1905	19.404	15.6352	0.805773	-0.311555	0.013622	1.78498	down
pos_7624	(-)-Fumigaclavine B	438.324	584.519	522.125	499.849	517.325	536.863	400.559	448.621	395.003	413.083	390.737	485.048	516.501	422.175	0.817376	-0.290929	0.00381793	1.97246	down
pos_7634	Leu Val Asn Ser	1713.76	2296.73	1967.11	1912.66	1945.57	2142.08	1403.17	1646.55	1458.25	1550.95	1284.37	1546.77	1996.32	1481.68	0.742205	-0.430111	0.000605824	2.20387	down
pos_7660	N-(4-Fluorobenzyl)-3-oxo-1,1-diphenyltetrahydro-1H-oxazolo[3,4-a]pyrazine-7(3H)-carboxamide	246.586	246.867	130.378	102.573	285.492	105.155	59.6023	123.425	89.8443	119.156	110.347	28.2863	186.175	88.4436	0.475056	-1.07383	0.0331544	1.61722	down
pos_767	S-(Hydroxymethyl)glutathione	73.0608	32.5709	62.1961	20.1546	52.0494	66.6359	205.54	84.9023	118.296	36.8959	123.393	236.573	51.1113	134.267	2.62695	1.39339	0.0405332	1.67159	up
pos_768	Pelargonidin 3-(2glu glucosylrutinoside)	48.9364	13.8422	53.3711	10.0443	43.5803	42.2669	156.499	49.9626	77.3769	34.2964	128.087	207.228	35.3402	108.908	3.08171	1.62373	0.0422916	1.65976	up
pos_769	Epinephrine glucuronide	42.6491	14.4812	61.1146	32.9424	35.9123	44.0544	154.476	63.1144	123.14	45.3908	76.7194	156.937	38.5257	103.296	2.68123	1.42289	0.0199634	1.84557	up
pos_7693	Dehydroisoandrosterone 3-glucuronide	198.957	301.603	224.287	225.745	242.537	288.402	200.907	202.477	183.812	189.009	187.388	242.664	246.922	201.043	0.814195	-0.296553	0.0397779	1.5558	down
pos_7707	3-Buten-2-one 1-(2,3,6-trimethyl phenyl)	166.744	173.42	144.592	150.239	145.29	154.121	119.959	135.304	133.999	133.025	112.328	142.092	155.734	129.451	0.83123	-0.26668	0.00264099	2.02781	down
pos_7721	L-Asparagine	445.455	655.925	583.355	550.263	495.21	520.297	383.861	449.599	400.136	416.48	369.379	489.927	541.751	418.23	0.771997	-0.373332	0.00732386	1.91287	down
pos_7724	Prolyl-Threonine	63.4341	82.2522	70.8769	68.1261	63.7934	56.9894	51.7852	58.9531	44.765	53.2044	47.4652	64.9123	67.5787	53.5142	0.79188	-0.336646	0.0129466	1.78181	down
pos_7729	beta-Methylstyrene	25.3051	50.6334	38.4822	38.2771	35.8966	34.8801	28.6751	23.1965	22.1701	26.2861	24.0025	33.8852	37.2457	26.3692	0.70798	-0.49822	0.0214022	1.68029	down
pos_773	L-Proline	47.0073	55.0593	53.3511	51.9398	59.6877	33.1646	88.8907	75.3134	80.9681	79.8774	69.7513	79.2603	50.035	79.0102	1.5791	0.659102	0.000145352	2.33756	up
pos_7732	5-Amino-2-[(2-amino-3-carboxypropanoyl)oxyamino]pentanoic acid	948.762	1270.84	1156.21	1016.48	1065.39	1070.8	825.409	928.557	853.052	906.701	723.102	992.352	1088.08	871.529	0.80098	-0.320162	0.00490228	1.9267	down
pos_7734	Phenylalanyl-Glutamate	2905.21	3976.8	3593.55	3265.04	3221.9	3313.39	2466.67	2849.86	2603.75	2680.27	2302.4	3057.34	3379.32	2660.05	0.787155	-0.34528	0.00360539	1.98736	down
pos_7735	Methyldymron	177.565	311.167	300.618	235.575	207.685	248.127	153.342	175.21	167.74	171.907	127.092	215.506	246.789	168.466	0.682631	-0.550822	0.0124827	1.82696	down
pos_7737	2-Phenylacetamide	583.683	826.912	702.573	646.798	626.843	658.923	506.137	586.468	510.883	530.494	451.366	652.944	674.289	539.715	0.800422	-0.321167	0.0138116	1.76662	down
pos_774	Alatanin C	88.768	59.577	94.8872	49.1479	63.6405	56.6062	282.616	96.5444	150.499	98.5022	185.72	357.437	68.7711	195.22	2.83869	1.50522	0.0312946	1.77104	up
pos_7746	Methyl decanoate	1.62698	1.94678	1.51219	1.6872	1.15608	2.11609	4.32984	3.13108	3.94562	2.03608	6.22358	4.7959	1.67422	4.07702	2.43517	1.28403	0.00836061	2.02941	up
pos_7757	3-O-Acetylepisamarcandin	38460.6	45528.1	36751.2	37929.1	41469.6	38007.2	32188.8	35227	31275.8	32115	28405.5	36094	39691	32551	0.820111	-0.286109	0.00235413	2.01468	down
pos_776	Premithramycin A3'	3.97409e-10	14.7282	3.97409e-10	4.45573	7.61754	3.97409e-10	22.7567	6.08786	9.517	10.5699	16.8614	37.3842	4.46691	17.1962	3.84968	1.94474	0.0449408	1.60844	up
pos_7760	Sulfosuccinimidyl 6-(biotinamido)hexanoate	617.565	762.369	603.233	574.327	678.32	633.189	539.677	582.408	462.182	537.197	456.105	628.196	644.833	534.294	0.828577	-0.271292	0.0171294	1.70631	down
pos_7761	Cyclo(D-trp-D-asp-pro-D-val-leu)	38.8332	62.4791	60.4112	55.6671	40.1559	58.8397	26.6836	37.4021	25.0891	32.3096	31.1768	42.254	52.731	32.4859	0.616068	-0.698839	0.0035418	2.04624	down
pos_7762	2'''-N-Acetyl-6'''-deamino-6'''-hydroxyparomomycin II	216.468	294.632	292.584	221.695	173.248	256.316	130.008	173.404	146.049	163.034	127.392	204.834	242.491	157.454	0.649319	-0.623001	0.00543273	1.98298	down
pos_7769	Kudzusaponin SA1	23.7934	39.0156	34.7221	28.516	30.1085	27.4305	18.074	22.6159	19.73	25.1971	17.2221	26.2348	30.5977	21.5123	0.70307	-0.508259	0.00855704	1.85657	down
pos_7770	Dapta	593.887	1347.54	1551.41	1004.15	792.288	1209.62	503.952	590.674	584.846	681.681	474.733	808.301	1083.15	607.365	0.560739	-0.834599	0.0206045	1.7935	down
pos_7773	Cobyrinate	546.264	909.786	741.072	622.687	637.24	598.435	449.525	490.125	418.985	566.444	419.242	672.853	675.914	502.862	0.743974	-0.426676	0.0293573	1.59796	down
pos_7777	4-Mercaptobutyramidine	25.199	31.2974	31.1468	26.5723	28.7506	28.1782	18.5734	24.2335	17.7075	22.0968	21.4577	22.711	28.524	21.13	0.740779	-0.432886	0.000411807	2.21088	down
pos_7781	22-Hydroxydocosanoic acid	23267.1	28866	24837.8	30262.4	27701.4	28895.9	30606.3	32227.4	30818.6	30146.5	29527.8	36530.3	27305.1	31642.8	1.15886	0.212707	0.0169687	1.71101	up
pos_779	UDP-N-acetylmuramoyl-L-alanyl-D-glutamate	8.35575	29.5953	4.30771	11.0932	9.0493	23.2611	76.0869	13.7337	47.0557	48.0252	15.3677	84.5897	14.2771	47.4765	3.32537	1.73351	0.0394892	1.6937	up
pos_7804	7alpha-Hydroxy-3-oxo-4-cholestenoate	1.45684	7.23724	19.4637	27.1967	2.35287	58.4459	17.7783	72.3867	29.1562	90.2849	129.657	171.704	19.3589	85.1611	4.39908	2.1372	0.0404331	1.56557	up
pos_784	3',4'-(Methylenedioxy)acetophenone	2316.58	2267.1	2358.27	2779.39	2449.12	3130.12	1690.27	2532.19	1952.54	2376.64	2146.46	2131.41	2550.1	2138.25	0.838499	-0.254119	0.0497282	1.57294	down
pos_7846	6-Succinoaminopurine	794.444	1043.92	970.905	887.82	906.731	941.809	724.93	787.875	759.523	801.282	614.602	848.125	924.272	756.056	0.818002	-0.289824	0.00538796	1.90523	down
pos_7848	Met Pro	38.3489	58.3196	53.0828	41.7649	43.409	44.5503	34.0953	35.5159	32.8788	32.3863	29.7086	40.6062	46.5793	34.1985	0.7342	-0.445754	0.00813373	1.90768	down
pos_7852	Glucosyl (E)-2,6-Dimethyl-2,5-heptadienoate	918.829	1497.51	1446.02	1179.94	1013.47	1289.38	753.21	899.777	830.342	913.539	698.901	1015.81	1224.19	851.93	0.695913	-0.523021	0.00892783	1.91515	down
pos_7856	Clobetasone butyrate	330.226	492.649	443.664	364.069	367.051	383.273	246.174	296.028	257.334	281.513	244.484	340.706	396.822	277.706	0.699826	-0.514931	0.00296836	2.03598	down
pos_7867	2-Phenylethanol	36.2949	49.9895	45.9092	45.2889	40.9375	45.5823	31.6057	39.3999	33.6674	37.2524	30.0036	39.0626	44.0004	35.1653	0.799203	-0.323365	0.00601872	1.92712	down
pos_7870	Phenethyl	114.824	168.559	133.694	138.824	124.049	130.338	100.909	117.188	106.55	109.698	95.7691	130.677	135.048	110.132	0.815502	-0.294239	0.02306	1.68183	down
pos_7871	alpha-Methylstyrene	13167	19093.9	17244.4	15944.1	14867.2	15243.5	11649.1	13457.5	12602.9	12792.6	10480.3	14501.7	15926.7	12580.7	0.789914	-0.340233	0.00940333	1.85093	down
pos_7874	L-Fucono-1,5-lactone	126.68	172.644	145.469	139.62	140.896	151.536	111.36	128.933	103.899	115.865	90.4892	134.196	146.141	114.124	0.780916	-0.35676	0.00552231	1.91633	down
pos_7875	1,4-Ipomeadiol	489.954	739.956	642.743	572.843	575.098	619.777	450.701	527.118	474.869	496.092	403.197	556.76	606.728	484.789	0.799022	-0.323693	0.0160273	1.75639	down
pos_7876	(R)-4-Dehydropantoate	66.9898	106.374	92.5268	78.5943	75.4913	90.108	62.6892	61.8384	70.8691	72.5015	57.5064	80.2591	85.0141	67.6106	0.795287	-0.330452	0.0313668	1.59867	down
pos_7879	Asparagine glutamate	1126.99	1650.17	1537.98	1342.24	1301.52	1385.85	992.922	1162.59	1047.68	1080.39	889.73	1219.03	1390.79	1065.39	0.76603	-0.384527	0.00583544	1.93858	down
pos_7881	(Z)-Phenylacetaldehyde oxime	345.181	537.812	505.552	429.662	382.323	432.199	287.609	365.509	298.628	333.909	284.717	384.487	438.788	325.81	0.742522	-0.429495	0.0108739	1.86316	down
pos_7882	4-Fluoro-L-phenylalanine	22.3691	23.2841	29.9049	21.7992	17.2998	22.173	12.9433	22.9781	14.0027	17.9858	11.9641	17.6321	22.805	16.251	0.712608	-0.48882	0.0195503	1.77131	down
pos_7886	5'-O-Methylmelledonal	109.602	202.746	216.884	140.394	117.066	184.469	77.222	94.6128	76.0076	90.8934	74.3575	124.064	161.86	89.5262	0.553108	-0.854367	0.00964639	1.93235	down
pos_7889	Lucidenic acid F	100.981	130.861	100.787	109.316	102.746	116.6	80.7923	99.3782	102.538	100.978	88.285	81.5565	110.215	92.2547	0.837042	-0.256628	0.0177449	1.71857	down
pos_7892	LysoPG(18:2(9Z,12Z)/0:0)	3786.39	6972.05	7159.46	5434.98	4302.49	6006.67	2945.66	3557.21	3288.5	3612.91	2947.87	4430.75	5610.34	3463.82	0.617399	-0.695725	0.0104577	1.9188	down
pos_7893	Gluten exorphin A5	51.1754	60.2735	64.8231	52.6602	40.7598	61.7617	29.7063	31.4413	28.5325	31.2544	28.3531	45.1552	55.2423	32.4071	0.586636	-0.769462	0.000607095	2.20529	down
pos_7897	Precorrin 2	393.055	653.112	824.31	547.708	389.417	710.486	307.99	358.422	392.578	485.474	235.657	409.513	586.348	364.939	0.622393	-0.684102	0.0265429	1.70648	down
pos_7898	2-(Ethoxymethyl)furan	195.241	270.271	242.991	225.918	215.581	238.826	170.831	206.143	168.479	172.515	153.499	215.101	231.471	181.095	0.782363	-0.354089	0.00564691	1.92292	down
pos_7931	Eicosanoyl-EA	33528.7	44547.3	35956.6	40669.5	40503.8	40618.7	47225.9	49148	44920.4	45441.4	42434.4	57749.1	39304.1	47819.9	1.21666	0.28293	0.0116958	1.80957	up
pos_7943	Riociguat	116.476	99.699	84.1292	61.6635	97.4632	58.9738	43.6007	64.3836	59.9577	71.9916	41.8727	26.2544	86.4008	51.3435	0.594247	-0.750865	0.0138289	1.76842	down
pos_7962	Campesterol	29184.6	34060.9	31492.9	35493.7	33262.8	32697.6	36487.6	37763.3	36764.4	36506.3	34760	43912	32698.8	37698.9	1.15292	0.205288	0.0117002	1.80738	up
pos_7971	1-O-Myristoyl-2-acetyl-glycerol	82.4566	176.131	88.057	159.445	154.641	102.404	66.0267	83.1259	92.0857	103.841	68.5696	74.1625	127.189	81.3019	0.639221	-0.645613	0.0395703	1.58628	down
pos_7994	Ethylbenzene	49.5619	80.427	65.0291	64.1025	62.3492	60.7366	48.7381	51.686	50.1543	52.8423	45.5266	59.9647	63.701	51.4853	0.808234	-0.307155	0.0292259	1.63829	down
pos_7997	(4-Methylphenyl)acetaldehyde	271.557	416.244	365.945	316.907	300.611	305.199	230.532	262.815	239.468	281.088	201.167	290.575	329.411	250.941	0.761787	-0.39254	0.0139883	1.78127	down
pos_8008	L-4-Hydroxyglutamate semialdehyde	458.762	716.635	640.873	579.853	515.507	540.955	409.151	456.603	427.9	471.384	358.382	508.412	575.431	438.639	0.762279	-0.391609	0.013648	1.80426	down
pos_8009	zomepirac	123.236	200.533	205.945	185.949	130.572	160.746	108.238	121.698	126.626	126.739	92.3045	142.286	167.83	119.649	0.712914	-0.488199	0.0193051	1.77027	down
pos_8017	Armillaripin	11411.5	19742	16232.5	14025.6	13920.7	12868.1	8905.7	10999.9	10863.3	11928.5	7633.53	11000	14700.1	10221.8	0.69536	-0.524169	0.0116853	1.82564	down
pos_8019	Ala Val Pro Phe	99.8844	129.941	134.58	108.515	95.452	119.873	57.664	106.963	80.4018	91.3004	56.2796	61.7224	114.708	75.7219	0.660129	-0.599179	0.00493916	1.98442	down
pos_8024	Kenacourt	299.262	493.936	448.283	383.336	355.554	358.89	266.777	278.081	278.995	324.088	222.115	336.458	389.877	284.419	0.72951	-0.455	0.0129693	1.79554	down
pos_8045	dodecanamide	1164.66	1017.67	1017.94	1062.37	945.933	1029.51	865.538	871.895	952.527	926.604	744.398	806.614	1039.68	861.263	0.82839	-0.271617	0.00198498	2.06395	down
pos_8050	13-Hydroxyoctadeca-2,4-dienoic acid	4.52552	2.12204	3.45695	2.73593	5.69141	6.92152	3.13895	1.03979	0.92303	3.18603	2.3849	1.64549	4.24223	2.05303	0.483951	-1.04707	0.0339957	1.60139	down
pos_807	Doxorubicinol	48.0092	48.6538	50.0609	60.7259	67.5797	50.2491	83.1038	61.4089	65.3089	57.1896	72.4445	105.802	54.2131	74.2096	1.36885	0.452965	0.0420095	1.618	up
pos_8072	Decarbamoylnovobiocin	141.026	146.083	98.034	110.158	138.437	103.618	99.353	100.655	52.519	90.3083	79.8583	68.5213	122.893	81.8691	0.666184	-0.586007	0.00549548	1.89885	down
pos_8076	13-epi-12-oxo Phytodienoic Acid	0.466635	0.27132	0.185276	0.630186	0.954259	0.832566	3.97409e-10	0.272345	3.97409e-10	0.508235	0.391158	3.97409e-10	0.556707	0.19529	0.350795	-1.5113	0.0443226	1.54044	down
pos_8083	2-Methoxyestrone 3-glucuronide	59.9789	53.8275	50.8988	74.2317	69.256	46.329	49.5938	51.7022	41.3826	49.3244	31.1823	32.1922	59.087	42.5629	0.720343	-0.473244	0.0177234	1.7209	down
pos_809	Pelargonidin 3-sophoroside	170.515	145.606	162.164	133.829	140.585	161.132	307.288	214.689	221.839	147.738	247.917	353.762	152.305	248.872	1.63404	0.70844	0.0219843	1.83741	up
pos_8101	LysoPA(20:4(8Z,11Z,14Z,17Z)/0:0)	133.75	173.329	138.869	133.368	182.346	119.708	116.545	112.65	119.224	130.37	112.084	106.534	146.895	116.235	0.791276	-0.337747	0.0285009	1.64748	down
pos_8241	Cinnamaldehyde	26.6326	33.9257	28.8804	27.6817	28.7005	27.4625	26.1786	26.762	21.4341	22.273	17.9899	27.221	28.8806	23.6431	0.818649	-0.288682	0.0192175	1.70477	down
pos_8242	Guanidinoacetate	101.049	161.686	137.237	117.855	124.172	101.442	91.4008	107.942	82.6807	94.2336	76.1776	117.406	123.907	94.9734	0.76649	-0.38366	0.0318858	1.59676	down
pos_8250	9-(beta-D-Ribofuranosyl)zeatin	85.046	132.515	118.289	108.781	80.1945	104.88	78.4815	86.3587	71.4919	79.3028	59.4327	106.981	104.951	80.3414	0.765514	-0.3855	0.0401904	1.55374	down
pos_8269	Luffariellolide	107.145	106.206	103.274	90.1585	112.803	83.0043	73.4431	90.087	61.8334	85.1484	105.929	71.1196	100.432	81.2602	0.80911	-0.305593	0.038686	1.56269	down
pos_833	N-Acetyltyramine	30.6011	50.1891	40.1036	42.6371	43.7897	42.8245	85.4877	71.4676	68.7197	66.4421	89.6298	74.9011	41.6908	76.108	1.82553	0.868318	4.52279e-05	2.39062	up
pos_8429	Dihydroxylysinonorleucine	389.925	427.733	282.016	251.27	413.819	309.348	174.058	310.325	163.241	262.001	293.676	125.719	345.685	221.504	0.640767	-0.642129	0.0174328	1.71916	down
pos_8492	Gamabufotalin	111.727	149.946	116.717	100.179	143.003	162.151	104.644	100.06	89.8772	110.965	102.416	112.294	130.621	103.376	0.791423	-0.337479	0.0408606	1.58854	down
pos_850	Glucose pyruvate	15.8793	32.067	30.0288	57.9461	29.0475	13.3993	41.3913	46.5237	43.0172	58.0626	42.6898	54.9726	29.728	47.7762	1.60711	0.68447	0.0388796	1.59554	up
pos_857	2-C-methyl-D-erythritol-4-phosphate	23.221	31.467	22.8865	25.7133	25.9836	29.7136	16.3389	16.5814	19.928	16.5164	12.3593	22.8575	26.4975	17.4303	0.657808	-0.604261	0.00121505	2.07617	down
pos_859	2,2-Dimethyl-5-hydroxy-1-pyrrolidinyloxy	114.685	116.385	128.518	127.755	130.47	140.431	137.093	144.096	126.136	139.748	140.366	140.391	126.374	137.972	1.09177	0.126672	0.0355673	1.5431	up
pos_8692	2-Methyl-4-phenyl-2-butyl 2-methylpropanoate	605.753	690.567	552.04	580.422	702.903	612.316	533.992	583.773	509.266	594.934	507.589	518.63	624	541.364	0.86757	-0.204948	0.0209353	1.68456	down
pos_8735	C16:4n-2,5,9,12	90.3544	95.7796	88.7457	98.765	98.6507	94.6238	85.6504	81.1745	84.6286	91.1802	71.2465	83.7277	94.4865	82.9346	0.87774	-0.188134	0.00621608	1.90398	down
pos_8777	L-N2-(2-Carboxyethyl)arginine	86.3162	89.3214	106.318	81.0375	103.203	80.4804	76.3305	72.672	68.5061	84.6522	69.3548	63.8702	91.1126	72.5643	0.796425	-0.32839	0.00811837	1.85095	down
pos_8787	N-Arachidonoyl Aspartic acid	1203.55	1910.33	1434.01	1444.26	1492.19	2012.96	988.335	1205.48	1139.63	1362.04	1050.59	1293.23	1582.88	1173.22	0.741191	-0.432082	0.022071	1.74229	down
pos_8803	cis- and trans-5-Ethyl-4-methyl-2-(2-butyl)-thiazoline	49.2862	42.6651	46.3557	51.3862	42.2714	49.8666	31.401	38.8879	27.2836	39.907	39.9149	29.5903	46.9719	34.4975	0.734428	-0.445307	0.00175722	2.14925	down
pos_881	isoquinoline-1-carboxamide	30.2269	27.3195	26.1479	27.6228	28.2997	20.3708	45.8979	27.0276	34.3915	32.0333	32.7483	42.7207	26.6646	35.8032	1.34273	0.425165	0.0242622	1.78468	up
pos_883	Isoachifolidiene	390.969	447.541	461.318	469.994	510.412	423.228	615.349	431.396	536.767	586.773	685.547	523.648	450.577	563.247	1.25006	0.321994	0.0236218	1.8029	up
pos_8854	Taurochenodeoxycholate	72.7204	50.8802	49.2132	47.8047	54.6568	63.4554	38.3194	49.0396	42.1498	39.0356	54.1276	37.1123	56.4551	43.2974	0.766935	-0.382824	0.0241678	1.71597	down
pos_8956	5a,6a-Epoxy-7E-megastigmene-3b,9e-diol 9-glucoside	83.0839	98.5362	101.045	93.0374	113.533	101.426	63.4816	72.4899	70.8862	97.4993	84.1448	96.328	98.4435	80.8049	0.820826	-0.284852	0.0343752	1.57883	down
pos_8972	VIPROSTOL	77.0223	91.2385	91.429	49.2841	69.8546	92.1131	34.8962	58.2008	21.6966	75.9931	64.0249	65.3832	78.4903	53.3658	0.679903	-0.556598	0.0452441	1.5418	down
pos_8976	(±)9-HpODE	5.03813	2.34917	2.70353	2.54359	5.18155	5.91947	3.44727	2.78927	1.09575	2.52824	1.96707	0.682019	3.95591	2.08494	0.527044	-0.924005	0.0407209	1.55715	down
pos_9	Iminoaspartate	73.3341	71.0861	72.1694	68.5061	68.8011	70.8907	61.3427	66.5811	69.1739	60.8009	55.6163	67.7194	70.7979	63.539	0.89747	-0.156064	0.0166626	1.86337	down
pos_9060	Mupirocin	28.127	30.1309	25.9274	21.242	23.2934	31.4176	21.6617	23.1742	20.1354	22.1121	21.5319	14.1602	26.6897	20.4626	0.766684	-0.383297	0.0142402	1.76519	down
pos_9084	16-Hydroxyhexadecanoic acid	60.4423	73.8627	69.4105	60.9647	70.1829	69.364	58.8062	63.3982	55.0983	64.1311	49.9697	65.1414	67.3712	59.4241	0.882041	-0.181083	0.0369329	1.54765	down
pos_9113	4-Hydroxydiphenylamine	6.06956	3.01199	4.17871	1.44405	5.84178	5.27034	1.27507	1.8303	3.97409e-10	3.13529	2.58388	2.79699	4.30274	1.93692	0.45016	-1.15149	0.0256003	1.68087	down
pos_9116	Alanylglutamine	14.9688	4.1424	6.44786	6.14264	13.7206	6.91722	2.15917	3.366	4.08085	3.21752	4.93221	2.34718	8.72325	3.35049	0.384087	-1.38049	0.031284	1.72864	down
pos_9159	sn-Glycero-3-phosphoethanolamine	4.39905	3.97409e-10	1.81816	1.7538	3.3151	1.76763	3.97409e-10	0.653902	3.97409e-10	2.29736	3.97409e-10	3.97409e-10	2.17562	0.491877	0.226085	-2.14506	0.0473668	1.55755	down
pos_919	L-Tyrosine	56.7202	72.2999	70.5414	73.4891	92.5897	43.0423	77.6156	90.3416	74.8266	88.0069	126.899	91.6248	68.1138	91.5524	1.34411	0.426651	0.0454045	1.52043	up
pos_9200	hydroxyoctadecadienoic acid	1.09309	0.474015	0.0341933	0.511199	1.08244	1.50094	0.185062	0.163555	3.97409e-10	0.441098	0.123942	3.97409e-10	0.782646	0.152276	0.194566	-2.36167	0.0332854	1.69653	down
pos_9266	3-Geranylgeranylindole	260.876	262.309	247.578	220.775	306.744	252.506	230.061	248.785	201.807	249.751	161.623	194.73	258.465	214.459	0.829744	-0.269262	0.0371749	1.54513	down
pos_9303	Momordicoside K	130.807	125.001	119.761	125.45	144.022	137.857	105.504	107.688	100.771	102.372	106.584	94.7711	130.483	102.948	0.78898	-0.341939	0.000213619	2.30631	down
pos_9312	Sapacitabine	255.653	209.119	199.694	192.425	209.368	282.591	140.37	141.74	126.064	223.239	204.519	102.871	224.808	156.467	0.696002	-0.522836	0.0189997	1.72671	down
pos_932	Casimiroin	5.14186	3.97409e-10	2.87598	3.97409e-10	4.21147	0.764817	16.3098	4.71816	17.7241	6.53978	18.8078	35.7735	2.16569	16.6455	7.68602	2.94224	0.0233145	1.83031	up
pos_9329	CPA(18:0/0:0)	887.103	870.213	689.731	797.604	815.062	815.732	732.906	855.047	616.14	701.418	678.955	675.403	812.574	709.978	0.873739	-0.194725	0.0406394	1.57806	down
pos_933	NH2Mec	97.1211	58.9296	90.3735	74.1844	70.8148	52.7769	155.696	132.803	104.127	64.7006	261.637	191.666	74.0334	151.772	2.05004	1.03565	0.0393186	1.65199	up
pos_9339	DG(14:1(9Z)/18:4(6Z,9Z,12Z,15Z)/0:0)	1608.99	2078.11	1414.81	1326.47	1876.04	1771.94	2225.12	2284.39	1901.08	2272.64	1707.41	2317.55	1679.39	2118.03	1.26119	0.334784	0.0183067	1.73059	up
pos_9344	Cer(d18:2(4E,14Z)/PGF2alpha)	54.3246	79.2412	28.5037	20.6681	68.6534	67.3251	85.8202	101.065	83.904	73.284	107.79	75.4741	53.1193	87.8896	1.65457	0.726454	0.014224	1.82252	up
pos_9361	Secbumeton	5.08963	5.97682	4.98774	5.46516	6.53207	6.8471	7.87189	8.62507	8.96753	8.0392	8.82598	10.5158	5.81642	8.80758	1.51426	0.598615	0.000150029	2.27069	up
pos_9381	Ganglioside GM3 (d18:0/20:0)	110.479	49.0169	113.544	55.4518	107.189	116.185	68.9604	66.4539	28.6355	76.703	40.4555	36.5773	91.9777	52.9643	0.575838	-0.796265	0.0305144	1.64907	down
pos_939	N-Phenylacetylaspartic acid	80.4557	64.5509	78.0852	125.732	97.5798	73.3789	172.157	122.498	142.259	108.18	137.677	194.854	86.6305	146.271	1.68844	0.755695	0.00463417	1.97898	up
pos_940	Formycin b	0.672208	3.97409e-10	1.22752	3.43033	3.97409e-10	3.97409e-10	29.8552	4.78193	8.12509	3.97409e-10	27.1626	30.2164	0.888343	16.6902	18.788	4.23174	0.0380837	1.73325	up
pos_941	Succinoadenosine	106.317	85.1926	102.85	159.993	134.308	91.6883	165.593	139.109	182.091	124.509	156.221	191.626	113.392	159.858	1.40979	0.495478	0.0138517	1.77671	up
pos_9412	Acrylfentanyl	372.232	371.772	326.773	335.699	392.305	360.607	334.912	351.769	222.022	240.784	298.792	321.13	359.898	294.902	0.819403	-0.287355	0.028281	1.69487	down
pos_9425	aclacinomycin N	557.658	1198.94	872.343	765.08	700.594	646.94	254.451	738.863	516.258	659.09	329.823	487.98	790.258	497.744	0.62985	-0.66692	0.0353791	1.58581	down
pos_9456	2-Octaprenyl-3-methyl-6-methoxy-1,4-benzoquinone	299.436	346.97	237.041	277.643	296.825	252.525	216.921	248.477	199.981	254.265	205.013	268.631	285.073	232.215	0.814579	-0.295874	0.0248798	1.65531	down
pos_947	Stizolamine	76.6041	86.3388	71.0693	79.6682	103.328	69.4712	125.165	95.0068	89.7448	100.274	123.812	117.386	81.0799	108.565	1.33898	0.421139	0.00731789	1.93874	up
pos_9487	Triton X 100	0.526183	0.813568	0.551056	0.31773	0.412216	0.106967	0.958008	0.68864	1.23477	0.261194	0.873594	1.15129	0.45462	0.86125	1.89444	0.921772	0.0448627	1.5768	up
pos_9559	Muricin D	92.2913	91.4587	69.1719	64.5183	75.8943	81.7987	104.322	102.816	91.2651	110.022	74.3577	93.2999	79.1889	96.0138	1.21247	0.277944	0.0371333	1.55737	up
pos_9577	Iridotrial	39.9381	53.2945	49.4139	33.6751	53.3629	27.4228	71.1508	65.6187	48.8491	85.7311	70.0711	85.372	42.8512	71.1321	1.65998	0.731165	0.00301039	2.02457	up
pos_9616	Delta4-Dafachronic acid	206.719	127.609	169.94	140.281	104.671	137.441	119.745	94.07	112.143	110.289	83.9942	109.55	147.777	104.965	0.710295	-0.493509	0.0314342	1.71179	down
pos_9627	Cer(d17:1/22:6(5Z,7Z,10Z,13Z,16Z,19Z)-OH(4))	3770.4	3645.75	3889.89	4168.04	4623.78	4626.32	2296.22	2856.04	4492.14	3257.68	2480.57	1987.94	4120.7	2895.1	0.702575	-0.509276	0.01897	1.76123	down
pos_971	k-252b	5.25628	3.97409e-10	36.8953	29.3329	6.56575	21.1942	126.134	55.7697	57.0428	7.04983	44.6972	117.214	16.5407	67.9847	4.11014	2.03919	0.0384463	1.66187	up
pos_972	4-(Dimethylamino)azobenzene	2.12171	4.91759	5.64869	8.46738	0.685248	6.82351	38.8596	10.2224	14.2818	2.28431	42.0838	55.6937	4.77736	27.2376	5.7014	2.51132	0.048211	1.64305	up
pos_973	1',2'-Dihydro-1,1'-dimethyl-2'-oxo-4,4'-bipyridinium(1+)	11.4121	12.1609	18.3513	15.8143	12.0471	16.3324	19.5154	14.5767	18.5108	25.9655	21.5811	17.2972	14.353	19.5744	1.36378	0.447616	0.02634	1.66016	up
pos_974	Trp Gly	18.4508	9.89246	21.087	10.3096	6.62165	17.0036	114.176	24.7402	36.9854	14.4023	109.199	147.055	13.8942	74.4263	5.35665	2.42133	0.0447154	1.67677	up
pos_9772	N-Stearoyl Glutamine	222.422	215.599	231.784	212.294	235.068	245.211	214.437	236.175	190.149	201.918	183.027	208.65	227.063	205.726	0.90603	-0.142369	0.0475951	1.56044	down
pos_9959	(±)-2-Dodecylcyclobutanone	7141.49	6636.13	6035.81	6103.49	7204.18	4598.75	5375.31	5407.37	4240.68	4954.99	4755.67	5310.81	6286.64	5007.47	0.796526	-0.328207	0.0212625	1.73218	down

## Sheet: Table S11
Table S11 DMs KEGG enrichment analysis on 32wk
ID	Description	MetaboliteRatio	BgRatio	enrich_factor	pvalue	qvalue	metaboliteID	Count	regulated
ko00360	Phenylalanine metabolism	0.0682	0.013	5.26	0.000268736	0.0231113	pos_3775;pos_7334;pos_7462;pos_7737;pos_7867;pos_919	6	up&down
ko00030	Pentose phosphate pathway	0.0341	0.0104	3.29	0.0524366	0.754085	neg_1059;neg_1211;neg_2290	3	up&down
ko00330	Arginine and proline metabolism	0.0568	0.0246	2.31	0.0547755	0.754085	pos_2462;pos_395;pos_773;pos_8008;pos_8242	5	up&down
ko00440	Phosphonate and phosphinate metabolism	0.0227	0.0052	4.39	0.0661594	0.754085	pos_2520;pos_5650	2	up&down
ko04742	Taste transduction	0.0227	0.0065	3.51	0.102207	0.754085	neg_1211;pos_7117	2	up&down
ko04917	Prolactin signaling pathway	0.0227	0.0065	3.51	0.102207	0.754085	neg_1211;pos_919	2	up
ko00640	Propanoate metabolism	0.0114	0.0013	8.77	0.11399	0.754085	pos_7303	1	down
ko04910	Insulin signaling pathway	0.0114	0.0013	8.77	0.11399	0.754085	neg_1211	1	up
ko04911	Insulin secretion	0.0114	0.0013	8.77	0.11399	0.754085	neg_1211	1	up
ko04916	Melanogenesis	0.0114	0.0013	8.77	0.11399	0.754085	pos_919	1	up
ko04930	Type II diabetes mellitus	0.0114	0.0013	8.77	0.11399	0.754085	neg_1211	1	up
ko04932	Non-alcoholic fatty liver disease	0.0114	0.0013	8.77	0.11399	0.754085	neg_1211	1	up
ko04933	AGE-RAGE signaling pathway in diabetic complications	0.0114	0.0013	8.77	0.11399	0.754085	neg_1211	1	up
ko05230	Central carbon metabolism in cancer	0.0455	0.0233	1.95	0.138835	0.804349	neg_1211;pos_7721;pos_773;pos_919	4	up&down
ko00500	Starch and sucrose metabolism	0.0227	0.0078	2.92	0.142214	0.804349	neg_1211;pos_3110	2	up
ko04978	Mineral absorption	0.0341	0.0168	2.02	0.176769	0.804349	neg_1211;pos_7721;pos_773	3	up&down
ko00780	Biotin metabolism	0.0227	0.0091	2.51	0.184832	0.804349	pos_2909;pos_577	2	up
ko04212	Longevity regulating pathway - worm	0.0227	0.0091	2.51	0.184832	0.804349	pos_729;pos_9616	2	up&down
ko04750	Inflammatory mediator regulation of TRP channels	0.0227	0.0091	2.51	0.184832	0.804349	pos_5265;pos_8241	2	down
ko00565	Ether lipid metabolism	0.0114	0.0026	4.39	0.215117	0.804349	pos_9159	1	down
ko04068	FoxO signaling pathway	0.0114	0.0026	4.39	0.215117	0.804349	neg_1211	1	up
ko04728	Dopaminergic synapse	0.0114	0.0026	4.39	0.215117	0.804349	pos_919	1	up
ko04973	Carbohydrate digestion and absorption	0.0114	0.0026	4.39	0.215117	0.804349	neg_1211	1	up
ko00730	Thiamine metabolism	0.0227	0.0104	2.19	0.228964	0.819197	neg_1077;pos_919	2	up
ko00523	Polyketide sugar unit biosynthesis	0.0341	0.0194	1.75	0.2391	0.819197	neg_3775;neg_4230;neg_762	3	up&down
ko00130	Ubiquinone and other terpenoid-quinone biosynthesis	0.0341	0.0207	1.64	0.271584	0.819197	neg_5186;pos_1581;pos_919	3	up&down
ko00983	Drug metabolism - other enzymes	0.0341	0.0207	1.64	0.271584	0.819197	neg_1008;neg_4704;pos_5483	3	up&down
ko00010	Glycolysis / Gluconeogenesis	0.0114	0.0039	2.92	0.304818	0.819197	neg_1211	1	up
ko04066	HIF-1 signaling pathway	0.0114	0.0039	2.92	0.304818	0.819197	neg_1211	1	up
ko05030	Cocaine addiction	0.0114	0.0039	2.92	0.304818	0.819197	pos_919	1	up
ko05031	Amphetamine addiction	0.0114	0.0039	2.92	0.304818	0.819197	pos_919	1	up
ko05034	Alcoholism	0.0114	0.0039	2.92	0.304818	0.819197	pos_919	1	up
ko00970	Aminoacyl-tRNA biosynthesis	0.0341	0.0233	1.46	0.337675	0.847586	pos_7721;pos_773;pos_919	3	up&down
ko00260	Glycine, serine and threonine metabolism	0.0227	0.0142	1.6	0.362441	0.847586	neg_1059;pos_8242	2	down
ko00240	Pyrimidine metabolism	0.0341	0.0246	1.39	0.370755	0.847586	neg_2170;neg_2172;pos_6059	3	up&down
ko00860	Porphyrin metabolism	0.0341	0.0246	1.39	0.370755	0.847586	neg_1077;pos_7773;pos_7897	3	up&down
ko04974	Protein digestion and absorption	0.0341	0.0246	1.39	0.370755	0.847586	pos_7721;pos_773;pos_919	3	up&down
ko00561	Glycerolipid metabolism	0.0114	0.0052	2.19	0.38437	0.847586	neg_1059	1	down
ko04931	Insulin resistance	0.0114	0.0052	2.19	0.38437	0.847586	neg_1211	1	up
ko00300	Lysine biosynthesis	0.0227	0.0168	1.35	0.446981	0.868334	neg_3048;pos_4982	2	down
ko05012	Parkinson disease	0.0114	0.0065	1.75	0.454911	0.868334	pos_919	1	up
ko05415	Diabetic cardiomyopathy	0.0114	0.0065	1.75	0.454911	0.868334	neg_1211	1	up
ko00790	Folate biosynthesis	0.0341	0.0285	1.2	0.467558	0.868334	neg_440;pos_503;pos_5755	3	up&down
ko00073	Cutin, suberine and wax biosynthesis	0.0227	0.0181	1.25	0.486914	0.868334	pos_7781;pos_9084	2	up&down
ko00592	alpha-Linolenic acid metabolism	0.0227	0.0181	1.25	0.486914	0.868334	pos_18;pos_7504	2	up&down
ko00740	Riboflavin metabolism	0.0227	0.0181	1.25	0.486914	0.868334	pos_4726;pos_6360	2	up
ko00051	Fructose and mannose metabolism	0.0114	0.0078	1.46	0.517451	0.868334	pos_7874	1	down
ko00232	Caffeine metabolism	0.0114	0.0078	1.46	0.517451	0.868334	pos_2925	1	up
ko00750	Vitamin B6 metabolism	0.0114	0.0078	1.46	0.517451	0.868334	neg_131	1	down
ko04922	Glucagon signaling pathway	0.0114	0.0078	1.46	0.517451	0.868334	neg_1211	1	up
ko00261	Monobactam biosynthesis	0.0227	0.0194	1.17	0.525039	0.868334	neg_3048;pos_919	2	up&down
ko00350	Tyrosine metabolism	0.0227	0.0194	1.17	0.525039	0.868334	neg_3182;pos_919	2	up
ko00650	Butanoate metabolism	0.0114	0.0091	1.25	0.572887	0.875408	pos_2389	1	up
ko00920	Sulfur metabolism	0.0114	0.0091	1.25	0.572887	0.875408	pos_575	1	up
ko04979	Cholesterol metabolism	0.0114	0.0091	1.25	0.572887	0.875408	pos_8854	1	down
ko04976	Bile secretion	0.0568	0.057	1	0.577983	0.875408	neg_1211;neg_3890;neg_6077;pos_5472;pos_8854	5	up&down
ko00120	Primary bile acid biosynthesis	0.0227	0.022	1.03	0.595475	0.875408	pos_7804;pos_8854	2	up&down
ko00052	Galactose metabolism	0.0114	0.0104	1.1	0.622019	0.875408	neg_1211	1	up
ko04152	AMPK signaling pathway	0.0114	0.0104	1.1	0.622019	0.875408	neg_1211	1	up
ko04216	Ferroptosis	0.0114	0.0104	1.1	0.622019	0.875408	pos_10171	1	down
ko05204	Chemical carcinogenesis - DNA adducts	0.0227	0.0233	0.97	0.6277	0.875408	neg_6264;neg_973	2	up&down
ko00770	Pantothenate and CoA biosynthesis	0.0114	0.0117	0.97	0.665556	0.875408	pos_7876	1	down
ko00470	D-Amino acid metabolism	0.0227	0.0259	0.88	0.686193	0.875408	pos_773;pos_779	2	up
ko00760	Nicotinate and nicotinamide metabolism	0.0227	0.0259	0.88	0.686193	0.875408	pos_729;pos_9	2	up&down
ko00061	Fatty acid biosynthesis	0.0114	0.013	0.88	0.704129	0.875408	pos_7230	1	up
ko00220	Arginine biosynthesis	0.0114	0.013	0.88	0.704129	0.875408	neg_3250	1	down
ko00250	Alanine, aspartate and glutamate metabolism	0.0114	0.013	0.88	0.704129	0.875408	pos_7721	1	down
ko00400	Phenylalanine, tyrosine and tryptophan biosynthesis	0.0114	0.013	0.88	0.704129	0.875408	pos_919	1	up
ko00480	Glutathione metabolism	0.0114	0.013	0.88	0.704129	0.875408	neg_1303	1	up
ko00590	Arachidonic acid metabolism	0.0227	0.0272	0.84	0.712542	0.875408	neg_4185;pos_5265	2	up&down
ko00140	Steroid hormone biosynthesis	0.0455	0.0544	0.84	0.727782	0.881539	neg_6708;pos_5472;pos_7027;pos_8083	4	down
ko00630	Glyoxylate and dicarboxylate metabolism	0.0114	0.0142	0.8	0.738298	0.881856	neg_1059	1	down
ko00564	Glycerophospholipid metabolism	0.0114	0.0155	0.73	0.76856	0.893739	pos_9159	1	down
ko00524	Neomycin, kanamycin and gentamicin biosynthesis	0.0455	0.0596	0.76	0.793073	0.893739	neg_1211;neg_3844;neg_5093;pos_7762	4	up&down
ko00270	Cysteine and methionine metabolism	0.0114	0.0168	0.67	0.795359	0.893739	pos_575	1	up
ko00981	Insect hormone biosynthesis	0.0114	0.0168	0.67	0.795359	0.893739	neg_5859	1	down
ko00980	Metabolism of xenobiotics by cytochrome P450	0.0227	0.0324	0.7	0.800208	0.893739	neg_6264;pos_3002	2	up
ko00591	Linoleic acid metabolism	0.0114	0.0181	0.63	0.819085	0.903094	pos_7239	1	down
ko00520	Amino sugar and nucleotide sugar metabolism	0.0227	0.0363	0.63	0.849705	0.924995	neg_1211;neg_551	2	up&down
ko00230	Purine metabolism	0.0227	0.0376	0.61	0.86358	0.928349	neg_1077;pos_682	2	up
ko00982	Drug metabolism - cytochrome P450	0.0114	0.022	0.52	0.875128	0.929148	pos_6429	1	down
ko00380	Tryptophan metabolism	0.0227	0.0427	0.53	0.908209	0.951858	neg_2176;pos_4276	2	down
ko04977	Vitamin digestion and absorption	0.0114	0.0272	0.42	0.924016	0.951858	pos_729	1	up
ko00100	Steroid biosynthesis	0.0114	0.0298	0.38	0.94079	0.951858	pos_7962	1	up
ko01040	Biosynthesis of unsaturated fatty acids	0.0114	0.0298	0.38	0.94079	0.951858	pos_7504	1	down
ko02010	ABC transporters	0.0227	0.0531	0.43	0.959909	0.959909	neg_1211;pos_773	2	up
Cysteine and methionine metabolism	ko00270	1	13	88	772	pos_575	C01118

## Sheet: Table S12
Table S12 DEGs and DMs KEGG co-enrichment analysis on 22wk
#Kegg_pathway	ko_id	Gene_Cluter_frequency	Gene_Genome_frequency	Gene_P-value	Gene_rich_factor	Metabolite_Cluter_frequency	Metabolite_Genome_frequency	Metabolite_P-value	Metabolite_rich_factor
Neuroactive ligand-receptor interaction	ko04080	9 out of 53 16.9811320754717%	386 out of 7114 5.42592071970762%	0.00196002	3.12963	1 out of 86 1.16279069767442%	19 out of 1037 1.83220829315333%	0.809859	0.634639
Steroid hormone biosynthesis	ko00140	3 out of 53 5.66037735849057%	42 out of 7114 0.590385156030363%	0.00365174	9.5876	5 out of 86 5.81395348837209%	42 out of 1037 4.05014464802314%	0.26447	1.43549
Folate biosynthesis	ko00790	2 out of 53 3.77358490566038%	34 out of 7114 0.477930840596008%	0.0262421	7.89567	1 out of 86 1.16279069767442%	22 out of 1037 2.12150433944069%	0.854131	0.548097
Pyrimidine metabolism	ko00240	2 out of 53 3.77358490566038%	71 out of 7114 0.998032049479899%	0.0978031	3.78103	1 out of 86 1.16279069767442%	19 out of 1037 1.83220829315333%	0.809859	0.634639
Biosynthesis of amino acids	ko01230	2 out of 53 3.77358490566038%	72 out of 7114 1.01208883890919%	0.100134	3.72851	2 out of 86 2.32558139534884%	40 out of 1037 3.8572806171649%	0.860551	0.602907
beta-Alanine metabolism	ko00410	1 out of 53 1.88679245283019%	32 out of 7114 0.449817261737419%	0.213231	4.19458	1 out of 86 1.16279069767442%	9 out of 1037 0.867888138862102%	0.542654	1.33979
Ferroptosis	ko04216	1 out of 53 1.88679245283019%	38 out of 7114 0.534157998313185%	0.247917	3.53227	2 out of 86 2.32558139534884%	8 out of 1037 0.77145612343298%	0.137227	3.01453
Fructose and mannose metabolism	ko00051	1 out of 53 1.88679245283019%	39 out of 7114 0.54821478774248%	0.25355	3.4417	1 out of 86 1.16279069767442%	6 out of 1037 0.578592092574735%	0.405926	2.00969
Starch and sucrose metabolism	ko00500	1 out of 53 1.88679245283019%	40 out of 7114 0.562271577171774%	0.259141	3.35566	1 out of 86 1.16279069767442%	6 out of 1037 0.578592092574735%	0.405926	2.00969
Galactose metabolism	ko00052	1 out of 53 1.88679245283019%	42 out of 7114 0.590385156030363%	0.270202	3.19587	1 out of 86 1.16279069767442%	8 out of 1037 0.77145612343298%	0.500945	1.50727
Tryptophan metabolism	ko00380	1 out of 53 1.88679245283019%	45 out of 7114 0.632555524318246%	0.28649	2.98281	1 out of 86 1.16279069767442%	33 out of 1037 3.18225650916104%	0.945196	0.365398
Nicotinate and nicotinamide metabolism	ko00760	1 out of 53 1.88679245283019%	50 out of 7114 0.702839471464717%	0.312847	2.68453	3 out of 86 3.48837209302326%	20 out of 1037 1.92864030858245%	0.226616	1.80872
Glycolysis / Gluconeogenesis	ko00010	1 out of 53 1.88679245283019%	61 out of 7114 0.857464155186955%	0.367515	2.20043	1 out of 86 1.16279069767442%	3 out of 1037 0.289296046287367%	0.228934	4.01938
Glycerolipid metabolism	ko00561	1 out of 53 1.88679245283019%	93 out of 7114 1.30728141692437%	0.503418	1.44329	1 out of 86 1.16279069767442%	4 out of 1037 0.38572806171649%	0.293065	3.01453
Glycerophospholipid metabolism	ko00564	1 out of 53 1.88679245283019%	110 out of 7114 1.54624683722238%	0.563501	1.22024	7 out of 86 8.13953488372093%	12 out of 1037 1.15718418514947%	1.19948e-05	7.03391
Carbon metabolism	ko01200	1 out of 53 1.88679245283019%	117 out of 7114 1.64464436322744%	0.586114	1.14723	1 out of 86 1.16279069767442%	19 out of 1037 1.83220829315333%	0.809859	0.634639
Vascular smooth muscle contraction	ko04270	1 out of 53 1.88679245283019%	142 out of 7114 1.9960640989598%	0.657875	0.945256	1 out of 86 1.16279069767442%	2 out of 1037 0.192864030858245%	0.159059	6.02907
Apoptosis	ko04210	1 out of 53 1.88679245283019%	143 out of 7114 2.01012088838909%	0.660476	0.938646	1 out of 86 1.16279069767442%	1 out of 1037 0.0964320154291225%	0.0829315	12.0581
Necroptosis	ko04217	1 out of 53 1.88679245283019%	151 out of 7114 2.12257520382345%	0.680596	0.888917	2 out of 86 2.32558139534884%	2 out of 1037 0.192864030858245%	0.00680423	12.0581
Purine metabolism	ko00230	1 out of 53 1.88679245283019%	154 out of 7114 2.16474557211133%	0.687835	0.8716	1 out of 86 1.16279069767442%	29 out of 1037 2.79652844744455%	0.921662	0.415798

## Sheet: Table S13
Table S13 DEGs and DMs KEGG co-enrichment analysis on 32wk
#Kegg_pathway	ko_id	Gene_Cluter_frequency	Gene_Genome_frequency	Gene_P-value	Gene_rich_factor	Metabolite_Cluter_frequency	Metabolite_Genome_frequency	Metabolite_P-value	Metabolite_rich_factor
Mineral absorption	ko04978	1 out of 112 0.892857142857143%	4 out of 7114 0.0562271577171774%	0.0615155	15.8795	3 out of 118 2.54237288135593%	13 out of 1037 1.25361620057859%	0.17646	2.02803
Biotin metabolism	ko00780	1 out of 112 0.892857142857143%	4 out of 7114 0.0562271577171774%	0.0615155	15.8795	2 out of 118 1.69491525423729%	7 out of 1037 0.675024108003857%	0.184448	2.5109
Metabolism of xenobiotics by cytochrome P450	ko00980	2 out of 112 1.78571428571429%	41 out of 7114 0.576328366601068%	0.135763	3.09843	2 out of 118 1.69491525423729%	25 out of 1037 2.41080038572806%	0.798124	0.703051
Steroid hormone biosynthesis	ko00140	2 out of 112 1.78571428571429%	42 out of 7114 0.590385156030363%	0.141154	3.02466	4 out of 118 3.38983050847458%	42 out of 1037 4.05014464802314%	0.724497	0.836965
Insulin signaling pathway	ko04910	4 out of 112 3.57142857142857%	142 out of 7114 1.9960640989598%	0.184887	1.78924	1 out of 118 0.847457627118644%	1 out of 1037 0.0964320154291225%	0.11379	8.78814
Glycolysis / Gluconeogenesis	ko00010	2 out of 112 1.78571428571429%	61 out of 7114 0.857464155186955%	0.249447	2.08255	1 out of 118 0.847457627118644%	3 out of 1037 0.289296046287367%	0.304257	2.92938
Drug metabolism - other enzymes	ko00983	2 out of 112 1.78571428571429%	68 out of 7114 0.955861681192016%	0.290474	1.86817	3 out of 118 2.54237288135593%	16 out of 1037 1.54291224686596%	0.270901	1.64778
Pantothenate and CoA biosynthesis	ko00770	1 out of 112 0.892857142857143%	23 out of 7114 0.32330615687377%	0.306188	2.76165	1 out of 118 0.847457627118644%	9 out of 1037 0.867888138862102%	0.664352	0.97646
Pyrimidine metabolism	ko00240	2 out of 112 1.78571428571429%	71 out of 7114 0.998032049479899%	0.308004	1.78924	3 out of 118 2.54237288135593%	19 out of 1037 1.83220829315333%	0.369613	1.3876
Pentose phosphate pathway	ko00030	1 out of 112 0.892857142857143%	29 out of 7114 0.407646893449536%	0.369418	2.19027	3 out of 118 2.54237288135593%	8 out of 1037 0.77145612343298%	0.0524392	3.29555
Drug metabolism - cytochrome P450	ko00982	1 out of 112 0.892857142857143%	36 out of 7114 0.506044419454597%	0.435999	1.76438	1 out of 118 0.847457627118644%	17 out of 1037 1.63934426229508%	0.873896	0.516949
Alanine, aspartate and glutamate metabolism	ko00250	1 out of 112 0.892857142857143%	37 out of 7114 0.520101208883891%	0.444924	1.7167	1 out of 118 0.847457627118644%	10 out of 1037 0.964320154291225%	0.70288	0.878814
Ferroptosis	ko04216	1 out of 112 0.892857142857143%	38 out of 7114 0.534157998313185%	0.453709	1.67152	1 out of 118 0.847457627118644%	8 out of 1037 0.77145612343298%	0.620877	1.09852
Fructose and mannose metabolism	ko00051	1 out of 112 0.892857142857143%	39 out of 7114 0.54821478774248%	0.462355	1.62866	1 out of 118 0.847457627118644%	6 out of 1037 0.578592092574735%	0.516484	1.46469
Porphyrin and chlorophyll metabolism	ko00860	1 out of 112 0.892857142857143%	43 out of 7114 0.604441945459657%	0.495607	1.47716	3 out of 118 2.54237288135593%	19 out of 1037 1.83220829315333%	0.369613	1.3876
Glycine, serine and threonine metabolism	ko00260	1 out of 112 0.892857142857143%	46 out of 7114 0.64661231374754%	0.5192	1.38082	2 out of 118 1.69491525423729%	11 out of 1037 1.06075216972035%	0.361496	1.59784
Cysteine and methionine metabolism	ko00270	1 out of 112 0.892857142857143%	48 out of 7114 0.674725892606129%	0.534318	1.32329	1 out of 118 0.847457627118644%	13 out of 1037 1.25361620057859%	0.794057	0.67601
Nicotinate and nicotinamide metabolism	ko00760	1 out of 112 0.892857142857143%	50 out of 7114 0.702839471464717%	0.548965	1.27036	2 out of 118 1.69491525423729%	20 out of 1037 1.92864030858245%	0.684242	0.878814
Carbon metabolism	ko01200	2 out of 112 1.78571428571429%	117 out of 7114 1.64464436322744%	0.553512	1.08578	2 out of 118 1.69491525423729%	19 out of 1037 1.83220829315333%	0.656043	0.925067
Glutathione metabolism	ko00480	1 out of 112 0.892857142857143%	52 out of 7114 0.730953050323306%	0.563155	1.2215	1 out of 118 0.847457627118644%	10 out of 1037 0.964320154291225%	0.70288	0.878814
ABC transporters	ko02010	1 out of 112 0.892857142857143%	53 out of 7114 0.7450098397526%	0.570083	1.19845	2 out of 118 1.69491525423729%	41 out of 1037 3.95371263259402%	0.958616	0.42869
Arachidonic acid metabolism	ko00590	1 out of 112 0.892857142857143%	63 out of 7114 0.885577734045544%	0.633646	1.00822	2 out of 118 1.69491525423729%	21 out of 1037 2.02507232401157%	0.710539	0.836965
FoxO signaling pathway	ko04068	2 out of 112 1.78571428571429%	140 out of 7114 1.96795052010121%	0.651644	0.907398	1 out of 118 0.847457627118644%	2 out of 1037 0.192864030858245%	0.214729	4.39407
Biosynthesis of amino acids	ko01230	1 out of 112 0.892857142857143%	72 out of 7114 1.01208883890919%	0.682838	0.882192	8 out of 118 6.77966101694915%	40 out of 1037 3.8572806171649%	0.0742875	1.75763
Purine metabolism	ko00230	1 out of 112 0.892857142857143%	154 out of 7114 2.16474557211133%	0.915473	0.412454	2 out of 118 1.69491525423729%	29 out of 1037 2.79652844744455%	0.86158	0.606078
